# Supplementary material for: Network analyses based on comprehensive molecular interaction maps reveal robust control structures in yeast stress response pathways
Source: NPJ Syst Biol Appl. 2016 Jan 7;2:15018–. doi: 10.1038/npjsba.2015.18 (PMC5516916; doi:10.1038/npjsba.2015.18)
Supplement: Supplementary Information S2 [file npjsba201518-s2.zip]

Archive with 6 entries (6 files):
- S2.1_HeatShockResponse.xml
- S2.2_NutrientAdaptation.xml
- S2.3_IonHomeostasis.xml
- S2.4_OsmoticStressResponse.xml
- S2.5_OxidativeStressResponse.xml
- S2.6_PheromoneResponse.xml
