# Supplementary material for: Network analyses based on comprehensive molecular interaction maps reveal robust control structures in yeast stress response pathways
Source: NPJ Syst Biol Appl. 2016 Jan 7;2:15018–. doi: 10.1038/npjsba.2015.18 (PMC5516916; doi:10.1038/npjsba.2015.18)
Supplement: Supplementary Information S6 [file npjsba201518-s6.xls]

## Sheet: species.txt
Supplementary Information S6. A list of the entities (proteins, genes, RNAs, and simple molecules) in all 6 yeast stress response maps. The appearance in each map and the number of occurrence throughout the 6 maps were summarized.
class	name	compartment	Heat Shock	Ion Homeostasis	Nutrient Adapatation	Osmotic Stress	Oxidative Stress	Pheromone Response	number of occurrences
COMPLEX	Bcy1/Zds1	Cytoplasm	+	+	+	+	+	-	5
COMPLEX	Bcy1/Tpk3	Cytoplasm	+	+	+	+	+	-	5
COMPLEX	Bcy1/Tpk2	Cytoplasm	+	+	+	+	+	-	5
COMPLEX	Bcy1/Tpk1	Cytoplasm	+	+	+	+	+	-	5
COMPLEX	Bmh2/Msn4	Cytoplasm	+	+	+	+	+	-	5
COMPLEX	Bmh2/Msn2	Cytoplasm	+	+	+	+	+	-	5
COMPLEX	GDP Rho1	Cytoplasm	+	+	-	+	+	-	4
COMPLEX	GTP Rho1	Cytoplasm	+	+	-	+	+	-	4
COMPLEX	SBF complex/Slt2	Nucleus	+	+	-	+	+	-	4
COMPLEX	Cyc8/Tup1	Nucleus	-	+	+	+	-	+	4
COMPLEX	Rom2/Slg1	Cytoplasm	+	+	-	+	+	-	4
COMPLEX	SBF complex	Nucleus	+	+	-	+	+	-	4
COMPLEX	Glc7/Reg1	Cytoplasm	+	-	+	+	+	-	4
COMPLEX	Glc7/Bud14	Cytoplasm	+	-	+	+	+	-	4
COMPLEX	PP2A(Pph22/Tpd3/Rts1)	Cytoplasm	+	-	+	+	+	-	4
COMPLEX	PP2A(Pph21/Tpd3/Rts1)	Cytoplasm	+	-	+	+	+	-	4
COMPLEX	PP2A(Pph22/Tpd3/Cdc55)	Cytoplasm	+	-	+	+	+	-	4
COMPLEX	PP2A(Pph21/Tpd3/Cdc55)	Cytoplasm	+	-	+	+	+	-	4
COMPLEX	GTP Cdc42	Cytoplasm	-	+	-	+	-	+	3
COMPLEX	CN	Cytoplasm	+	+	-	-	+	-	3
COMPLEX	PI4,5P2/Slm1/Slm2/TORC2	Cytoplasm	+	+	+	-	-	-	3
COMPLEX	Fks1/Rho1	Cytoplasm	-	+	-	+	+	-	3
COMPLEX	Zeo1/Mid2	Cytoplasm	-	+	-	+	+	-	3
COMPLEX	Rom2/Mid2	Cytoplasm	-	+	-	+	+	-	3
COMPLEX	Gsc2/Rho1	Cytoplasm	-	+	-	+	+	-	3
COMPLEX	SBF complex/Kdx2	Nucleus	-	+	-	+	+	-	3
COMPLEX	SNF1 complex	Cytoplasm	-	-	+	+	+	-	3
COMPLEX	Tap42/TORC1	Cytoplasm	-	-	+	+	+	-	3
COMPLEX	Sit4/Tap42/TORC1	Cytoplasm	-	-	+	+	+	-	3
COMPLEX	TORC1	Cytoplasm	-	-	+	+	+	-	3
COMPLEX	Pph21/Tap42/TORC1	Cytoplasm	-	-	+	+	+	-	3
COMPLEX	Npr2/Npr3	Cytoplasm	-	-	+	+	+	-	3
COMPLEX	Sit4/Sap190	Cytoplasm	-	-	+	+	+	-	3
COMPLEX	Sit4/Sap185	Cytoplasm	-	-	+	+	+	-	3
COMPLEX	Sit4/Sap155	Cytoplasm	-	-	+	+	+	-	3
COMPLEX	Sfp1/TORC1	Cytoplasm	-	-	+	+	+	-	3
COMPLEX	Tap42/Tip41	Cytoplasm	-	-	+	+	+	-	3
COMPLEX	Gat1/Ure2	Cytoplasm	-	-	+	+	+	-	3
COMPLEX	Gln3/Ure2	Cytoplasm	-	-	+	+	+	-	3
COMPLEX	Bcy1/Tpk1	Nucleus	-	-	+	-	+	+	3
COMPLEX	Bcy1/Tpk2	Nucleus	-	-	+	-	+	+	3
COMPLEX	Pph22/Tap42/TORC1	Cytoplasm	-	-	+	+	+	-	3
COMPLEX	Ccr4-Not complex	Cytoplasm	-	-	+	+	+	-	3
COMPLEX	eIF2B	Cytoplasm	+	-	+	-	+	-	3
COMPLEX	SCF complex	Nucleus	-	+	-	-	-	+	2
COMPLEX	GTP Cdc42/Ste20	Cytoplasm	-	+	-	+	-	-	2
COMPLEX	GTP Cdc42/Cla4	Cytoplasm	-	+	-	+	-	-	2
COMPLEX	Nbp2/Ptc1	Cytoplasm	-	+	-	+	-	-	2
COMPLEX	Plc1/Sgd1	Nucleus	-	+	-	+	-	-	2
COMPLEX	Hog1/Hot1	Nucleus	-	+	-	+	-	-	2
COMPLEX	Grx3/Fra2	Cytoplasm	-	+	-	-	+	-	2
COMPLEX	Ca2+/Cmd1	Cytoplasm	+	+	-	-	-	-	2
COMPLEX	Ca2+/Cna1/Cnb1	Cytoplasm	+	+	-	-	-	-	2
COMPLEX	Pho80/Pho85	Nucleus	+	+	-	-	-	-	2
COMPLEX	Cdc28/Cln2	Nucleus	-	+	-	-	-	+	2
COMPLEX	Hkr1/Sho1	Cytoplasm	-	+	-	+	-	-	2
COMPLEX	Msb2/Sho1	Cytoplasm	-	+	-	+	-	-	2
COMPLEX	Ssk1/Ssk2	Cytoplasm	-	+	-	+	-	-	2
COMPLEX	Ssk1/Ssk22	Cytoplasm	-	+	-	+	-	-	2
COMPLEX	Hog1/Msn2	Nucleus	-	+	-	+	-	-	2
COMPLEX	Hog1/Msn4	Nucleus	-	+	-	+	-	-	2
COMPLEX	Ste11/Ste50	Cytoplasm	-	+	-	+	-	-	2
COMPLEX	Cu+/Sod1	Cytoplasm	-	+	-	-	+	-	2
COMPLEX	Mn2+/Sod2	Mitochondria	-	+	-	-	+	-	2
COMPLEX	Gpr1/Plc1	Cytoplasm	-	+	+	-	-	-	2
COMPLEX	Cdc28/Cln1	Nucleus	-	+	-	-	-	+	2
COMPLEX	Sho1/Pbs2	Cytoplasm	-	+	-	+	-	-	2
COMPLEX	Hog1/Smp1	Nucleus	-	+	-	+	-	-	2
COMPLEX	Grx4/Fra2/Fra1	Cytoplasm	-	+	-	-	+	-	2
COMPLEX	Grx3/2Fe-2S	Cytoplasm	-	+	-	-	+	-	2
COMPLEX	Fra2/2Fe-2S	Cytoplasm	-	+	-	-	+	-	2
COMPLEX	Grx3/Fra2/Fra1	Cytoplasm	-	+	-	-	+	-	2
COMPLEX	Grx4/2Fe-2S	Cytoplasm	-	+	-	-	+	-	2
COMPLEX	Grx4/Fra2	Cytoplasm	-	+	-	-	+	-	2
COMPLEX	GSH	Cytoplasm	-	+	-	-	+	-	2
COMPLEX	2Fe-2S cluster	Cytoplasm	-	+	-	-	+	-	2
COMPLEX	Bmh1/Yak1	Cytoplasm	-	-	+	-	+	-	2
COMPLEX	GDP/Sui2	Cytoplasm	+	-	+	-	-	-	2
COMPLEX	GTP/Sui2	Cytoplasm	+	-	+	-	-	-	2
COMPLEX	Msi1/Yak1	Nucleus	-	-	+	-	+	-	2
COMPLEX	Cyc8/Tup1/Sko1	Nucleus	-	-	+	+	-	-	2
COMPLEX	Lsp1/Pil1	Cytoplasm	+	-	+	-	-	-	2
COMPLEX	Pkh2/Lsp1/Pil1	Cytoplasm	+	-	+	-	-	-	2
COMPLEX	Pkh1/Lsp1/Pil1	Cytoplasm	+	-	+	-	-	-	2
COMPLEX	Lcb1/Lcb2/Orm1	Endoplasmic Reticulum	+	-	+	-	-	-	2
COMPLEX	Lcb1/Lcb2	Endoplasmic Reticulum	+	-	+	-	-	-	2
COMPLEX	Lcb1/Lcb2/Orm2	Endoplasmic Reticulum	+	-	+	-	-	-	2
COMPLEX	TORC2	Cytoplasm	+	-	+	-	-	-	2
COMPLEX	Slm1/Slm2	Cytoplasm	+	-	+	-	-	-	2
COMPLEX	Sfk1/Stt4	Cytoplasm	+	-	+	-	-	-	2
COMPLEX	Bmh2/Yak1	Cytoplasm	-	-	+	-	+	-	2
COMPLEX	Cu+/Cup1	Cytoplasm	-	+	-	-	-	-	1
COMPLEX	Cd2+/GSH	Cytoplasm	-	+	-	-	-	-	1
COMPLEX	Fe3+/siderophore	Cytoplasm	-	+	-	-	-	-	1
COMPLEX	Fe3+/siderophore	outside of the cell	-	+	-	-	-	-	1
COMPLEX	Fe2+/siderophore	Cytoplasm	-	+	-	-	-	-	1
COMPLEX	SBF	Nucleus	-	+	-	-	-	-	1
COMPLEX	MBF	Nucleus	-	+	-	-	-	-	1
COMPLEX	ISC biosynthetic complex	Mitochondria	-	+	-	-	-	-	1
COMPLEX	Fet5/Fth1	Vacuole	-	+	-	-	-	-	1
COMPLEX	Dre2/Tah18	Cytoplasm	-	+	-	-	-	-	1
COMPLEX	4FE-4S/Cfd1/Nbp35	Cytoplasm	-	+	-	-	-	-	1
COMPLEX	Cia1/Nar1	Cytoplasm	-	+	-	-	-	-	1
COMPLEX	4Fe-4S/Cia1/Nar1	Cytoplasm	-	+	-	-	-	-	1
COMPLEX	heme/Hap1	Nucleus	-	+	-	-	-	-	1
COMPLEX	heme/Hap2/3/4/5	Nucleus	-	+	-	-	-	-	1
COMPLEX	Hap2/3/4/5	Nucleus	-	+	-	-	-	-	1
COMPLEX	Msc2/Zrg17	Endoplasmic Reticulum	-	+	-	-	-	-	1
COMPLEX	SCF MET30complex	Nucleus	-	+	-	-	-	-	1
COMPLEX	Ca2+/Cmd1/Cmk1	Cytoplasm	-	+	-	-	-	-	1
COMPLEX	Ca2+/Cmd1/Cmk2	Cytoplasm	-	+	-	-	-	-	1
COMPLEX	Cna1/Cnb1	Cytoplasm	-	+	-	-	-	-	1
COMPLEX	Bni1/Spa2/Pea2	Cytoplasm	-	+	-	-	-	-	1
COMPLEX	FK506/Fpr1	Cytoplasm	-	+	-	-	-	-	1
COMPLEX	CsA/Cpr1	Cytoplasm	-	+	-	-	-	-	1
COMPLEX	CsA/Cpr1/CN	Cytoplasm	-	+	-	-	-	-	1
COMPLEX	FK506/Fpr1/CN	Cytoplasm	-	+	-	-	-	-	1
COMPLEX	CN/Skn7	Nucleus	-	+	-	-	-	-	1
COMPLEX	Mbp1/Skn7	Nucleus	-	+	-	-	-	-	1
COMPLEX	Cdc28/Clb2	Nucleus	-	+	-	-	-	-	1
COMPLEX	Hsl1/Hsl7	Nucleus	-	+	-	-	-	-	1
COMPLEX	Hsl1/Hsl7/Swe1	Nucleus	-	+	-	-	-	-	1
COMPLEX	SCF Cdc4complex	Nucleus	-	+	-	-	-	-	1
COMPLEX	Act1/Ssk2	Cytoplasm	-	+	-	-	-	-	1
COMPLEX	Cu+/Cox17	Mitochondria	-	+	-	-	-	-	1
COMPLEX	Cu+/Cox11	Mitochondria	-	+	-	-	-	-	1
COMPLEX	CCO	Mitochondria	-	+	-	-	-	-	1
COMPLEX	V1	Vacuole	-	+	-	-	-	-	1
COMPLEX	CN/Rcn1	Cytoplasm	-	+	-	-	-	-	1
COMPLEX	Ubiquitin ligase complex	Cytoplasm	-	+	-	-	-	-	1
COMPLEX	Ktr1/Mn2+	Golgi Complex	-	+	-	-	-	-	1
COMPLEX	Kre2/Mn2+	Golgi Complex	-	+	-	-	-	-	1
COMPLEX	Cox1/Cu+	Mitochondria	-	+	-	-	-	-	1
COMPLEX	Cox2/Cu+	Mitochondria	-	+	-	-	-	-	1
COMPLEX	Bio2/2Fe-2S	Cytoplasm	-	+	-	-	-	-	1
COMPLEX	4Fe-4S cluster	Cytoplasm	-	+	-	-	-	-	1
COMPLEX	Cfd1/Nbp35	Cytoplasm	-	+	-	-	-	-	1
COMPLEX	Fe/S Cluster intermediate	Mitochondria	-	+	-	-	-	-	1
COMPLEX	Fe/S Cluster intermediate	Cytoplasm	-	+	-	-	-	-	1
COMPLEX	Cd2+/GSH	Vacuole	-	+	-	-	-	-	1
COMPLEX	Frt1/Frt2	Endoplasmic Reticulum	-	+	-	-	-	-	1
COMPLEX	Fet3/Ftr1	Endoplasmic Reticulum	-	+	-	-	-	-	1
COMPLEX	Fet3/Ftr1	Golgi Complex	-	+	-	-	-	-	1
COMPLEX	Cu+/Fet3/Ftr1	Golgi Complex	-	+	-	-	-	-	1
COMPLEX	Cu+/Fet3/Ftr1	Cytoplasm	-	+	-	-	-	-	1
COMPLEX	Dfg16/Rim8/Rim9/Rim21	Cytoplasm	-	+	-	-	-	-	1
COMPLEX	Dfg16/Rim9/Rim21	Cytoplasm	-	+	-	-	-	-	1
COMPLEX	Rim8/ESCRT I	Cytoplasm	-	+	-	-	-	-	1
COMPLEX	ESCRT I	Cytoplasm	-	+	-	-	-	-	1
COMPLEX	ESCRT II	Cytoplasm	-	+	-	-	-	-	1
COMPLEX	Rim8/ESCRT I/ESCRT II	Cytoplasm	-	+	-	-	-	-	1
COMPLEX	ESCRT III	Cytoplasm	-	+	-	-	-	-	1
COMPLEX	Snf7/Vps20	Cytoplasm	-	+	-	-	-	-	1
COMPLEX	Did4/Vps24	Cytoplasm	-	+	-	-	-	-	1
COMPLEX	Rim8/ESCRT I/ESCRT II/ESCRT III	Cytoplasm	-	+	-	-	-	-	1
COMPLEX	Rim8/Rim13/ESCRT	Cytoplasm	-	+	-	-	-	-	1
COMPLEX	Rim8/Rim13/Rim20/ESCRT	Cytoplasm	-	+	-	-	-	-	1
COMPLEX	Nrg1/Cyc8/Tup1	Nucleus	-	+	-	-	-	-	1
COMPLEX	V0_br_(Vph1)	Vacuole	-	+	-	-	-	-	1
COMPLEX	V0_br_(Stv1)	Vacuole	-	+	-	-	-	-	1
COMPLEX	V-ATPase_br_ (Vph1)	Vacuole	-	+	-	-	-	-	1
COMPLEX	V-ATPase_br_ (Stv1)	Vacuole	-	+	-	-	-	-	1
COMPLEX	Cu+/Sco1	Mitochondria	-	+	-	-	-	-	1
COMPLEX	Cu+/Crs5	Cytoplasm	-	+	-	-	-	-	1
COMPLEX	26S proteasome	Cytoplasm	-	-	+	-	-	-	1
COMPLEX	SNF1 complex	Nucleus	-	-	+	-	-	-	1
COMPLEX	CCAAT-binding factor	Nucleus	-	-	+	-	-	-	1
COMPLEX	SAGA complex	Nucleus	-	-	+	-	-	-	1
COMPLEX	EGO complex	Vacuole	-	-	+	-	-	-	1
COMPLEX	GDP/Gpa2/Gpb2/Gpg1	Cytoplasm	-	-	+	-	-	-	1
COMPLEX	Grr1/SCF complex	Cytoplasm	-	-	+	-	-	-	1
COMPLEX	GDP/Gtr2	Cytoplasm	-	-	+	-	-	-	1
COMPLEX	GDP/Gtr1	Cytoplasm	-	-	+	-	-	-	1
COMPLEX	GDP/Gpa2/Gpb1/Gpg1	Cytoplasm	-	-	+	-	-	-	1
COMPLEX	GTP/Gpa2/Gpb2/Gpg1	Cytoplasm	-	-	+	-	-	-	1
COMPLEX	GTP/Gpa2/Gpb1/Gpg1	Cytoplasm	-	-	+	-	-	-	1
COMPLEX	GTP Ras2	Cytoplasm	-	-	+	-	-	-	1
COMPLEX	GDP Ras2	Cytoplasm	-	-	+	-	-	-	1
COMPLEX	GTP Ras1	Cytoplasm	-	-	+	-	-	-	1
COMPLEX	GDP Ras1	Cytoplasm	-	-	+	-	-	-	1
COMPLEX	Cyr1/Srv2	Cytoplasm	-	-	+	-	-	-	1
COMPLEX	GTP/Gpa2/Ime2	Cytoplasm	-	-	+	-	-	-	1
COMPLEX	Erf2/Shr5	Endoplasmic Reticulum	-	-	+	-	-	-	1
COMPLEX	Hxk2/Mig1	Cytoplasm	-	-	+	-	-	-	1
COMPLEX	Ram1/Ram2	Endoplasmic Reticulum	-	-	+	-	-	-	1
COMPLEX	Cdc28/Cln3	Cytoplasm	-	-	+	-	-	-	1
COMPLEX	Mks1/Rtg2	Cytoplasm	-	-	+	-	-	-	1
COMPLEX	Bmh2/Mks1	Cytoplasm	-	-	+	-	-	-	1
COMPLEX	Rtg1/Rtg3	Cytoplasm	-	-	+	-	-	-	1
COMPLEX	Ime1/Ume6	Nucleus	-	-	+	-	-	-	1
COMPLEX	Isw2/Rpd3/Sin3/Ume6	Nucleus	-	-	+	-	-	-	1
COMPLEX	Rpd3/Sin3	Nucleus	-	-	+	-	-	-	1
COMPLEX	Med8/Rgt1	Nucleus	-	-	+	-	-	-	1
COMPLEX	Glc7/Reg1	Nucleus	-	-	+	-	-	-	1
COMPLEX	Hxk2/Mig1	Nucleus	-	-	+	-	-	-	1
COMPLEX	Rtg1/Rtg3	Nucleus	-	-	+	-	-	-	1
COMPLEX	Cyc8/Tup1/Mth1/Rgt1/Std1	Nucleus	-	-	+	-	-	-	1
COMPLEX	Ccr4-Not complex	Nucleus	-	-	+	-	-	-	1
COMPLEX	Ssy1/Ptr3/Ssy5	Cytoplasm	-	-	+	-	-	-	1
COMPLEX	Fpr1/Rapamycin	Cytoplasm	-	-	+	-	-	-	1
COMPLEX	Fpr1/Rapamycin/TORC1	Cytoplasm	-	-	+	-	-	-	1
COMPLEX	Bmh1/Mks1	Cytoplasm	-	-	+	-	-	-	1
COMPLEX	Glc7/Reg1/Ssb1	Nucleus	-	-	+	-	-	-	1
COMPLEX	Glc7/Reg1/Ssb2	Nucleus	-	-	+	-	-	-	1
COMPLEX	Glc7/Reg1/Bmh2	Nucleus	-	-	+	-	-	-	1
COMPLEX	Glc7/Reg1/Bmh1	Nucleus	-	-	+	-	-	-	1
COMPLEX	Adr1/Bmh1	Nucleus	-	-	+	-	-	-	1
COMPLEX	Adr1/Bmh2	Nucleus	-	-	+	-	-	-	1
COMPLEX	Cyc8/Tup1/Hxk2/Mig1	Nucleus	-	-	+	-	-	-	1
COMPLEX	GTP/Gpa2	Cytoplasm	-	-	+	-	-	-	1
COMPLEX	GDP/Gpa2	Cytoplasm	-	-	+	-	-	-	1
COMPLEX	Pph3/Psy2	Nucleus	-	-	+	-	-	-	1
COMPLEX	Casein kinase 2	Nucleus	-	-	+	-	-	-	1
COMPLEX	RNA Pol III	Nucleus	-	-	+	-	-	-	1
COMPLEX	PFK	Cytoplasm	-	-	+	-	-	-	1
COMPLEX	Opy2/Ste50	Cytoplasm	-	-	-	+	-	-	1
COMPLEX	Act1 /Ssk2	Cytoplasm	-	-	-	+	-	-	1
COMPLEX	Cyc8/Tup1/Sko1/Hog1/Sch9	Nucleus	-	-	-	+	-	-	1
COMPLEX	Pfk complex	Cytoplasm	-	-	-	+	-	-	1
COMPLEX	Mck1/Msn2	Nucleus	-	-	-	+	-	-	1
COMPLEX	gamma-Glu-Cys	Cytoplasm	-	-	-	-	+	-	1
COMPLEX	xenobiotics/GSH	Mitochondria	-	-	-	-	+	-	1
COMPLEX	xenobiotics/GSH	Vacuole	-	-	-	-	+	-	1
COMPLEX	xenobiotics/GSH	Endoplasmic Reticulum	-	-	-	-	+	-	1
COMPLEX	Tsa1/Yap1	Cytoplasm	-	-	-	-	+	-	1
COMPLEX	Tsa1/Trx2	Cytoplasm	-	-	-	-	+	-	1
COMPLEX	Srb10/Srb11	Nucleus	-	-	-	-	+	-	1
COMPLEX	Skn7/Yap1	Nucleus	-	-	-	-	+	-	1
COMPLEX	Prx1/GSH	Mitochondria	-	-	-	-	+	-	1
COMPLEX	Isa1/Isa2/Grx5	Mitochondria	-	-	-	-	+	-	1
COMPLEX	Hyr1/Yap1/Ybp1	Cytoplasm	-	-	-	-	+	-	1
COMPLEX	Hsf1/Skn7	Nucleus	-	-	-	-	+	-	1
COMPLEX	GTP Sui2	Cytoplasm	-	-	-	-	+	-	1
COMPLEX	GSSG	Cytoplasm	-	-	-	-	+	-	1
COMPLEX	GSSG	Mitochondria	-	-	-	-	+	-	1
COMPLEX	GSSG	Peroxisome	-	-	-	-	+	-	1
COMPLEX	GSH	Mitochondria	-	-	-	-	+	-	1
COMPLEX	GSH	Endoplasmic Reticulum	-	-	-	-	+	-	1
COMPLEX	GSH	Peroxisome	-	-	-	-	+	-	1
COMPLEX	GSH	Golgi Complex	-	-	-	-	+	-	1
COMPLEX	GDP Sui2	Cytoplasm	-	-	-	-	+	-	1
COMPLEX	Ask10/Skn7	Nucleus	-	-	-	-	+	-	1
COMPLEX	Ahp1/Urm1	Cytoplasm	-	-	-	-	+	-	1
COMPLEX	Ahp1/Cad1	Cytoplasm	-	-	-	-	+	-	1
COMPLEX	Ahp1-Ox/Urm1	Cytoplasm	-	-	-	-	+	-	1
COMPLEX	26S proteasome	Nucleus	+	-	-	-	-	-	1
COMPLEX	Trehalose synthase complex	Cytoplasm	+	-	-	-	-	-	1
COMPLEX	GTP Rho1/Fks1	Cytoplasm	+	-	-	-	-	-	1
COMPLEX	GTP Rho1/Gsc2	Cytoplasm	+	-	-	-	-	-	1
COMPLEX	PI4,5P2/Rom2/Mid2	Cytoplasm	+	-	-	-	-	-	1
COMPLEX	Rom2/Wsc2	Cytoplasm	+	-	-	-	-	-	1
COMPLEX	Rom2/Wsc3	Cytoplasm	+	-	-	-	-	-	1
COMPLEX	Far complex	Cytoplasm	+	-	-	-	-	-	1
COMPLEX	PP2A/Far complex	Cytoplasm	+	-	-	-	-	-	1
COMPLEX	SBF complex/Kdx1	Nucleus	+	-	-	-	-	-	1
COMPLEX	Hap1/Hsp90/Sro9/Ssa/Ydj1	Nucleus	+	-	-	-	-	-	1
COMPLEX	Hap1/Sro9/Ssa/Ydj1	Nucleus	+	-	-	-	-	-	1
COMPLEX	SCF Cdc4 complex	Nucleus	-	-	-	-	-	+	1
COMPLEX	a-factor/Ste3	Cytoplasm	-	-	-	-	-	+	1
COMPLEX	a-factor/Ste3	Cytoplasm	-	-	-	-	-	+	1
COMPLEX	alpha-factor/Ste2	Cytoplasm	-	-	-	-	-	+	1
COMPLEX	alpha-factor/Ste2/Sst2	Cytoplasm	-	-	-	-	-	+	1
COMPLEX	Ste50/Ste11	Cytoplasm	-	-	-	-	-	+	1
COMPLEX	GDP Gpa1/Ste4/Ste18	Cytoplasm	-	-	-	-	-	+	1
COMPLEX	GTP Gpa1	Cytoplasm	-	-	-	-	-	+	1
COMPLEX	GDP Gpa1	Cytoplasm	-	-	-	-	-	+	1
COMPLEX	Cdc24/Far1/Ste4/Ste18	Cytoplasm	-	-	-	-	-	+	1
COMPLEX	Bem1/GTP/Cdc42/Cdc24/Far1/Ste4/Ste18/Ste20	Cytoplasm	-	-	-	-	-	+	1
COMPLEX	Cdc24/Far1	Cytoplasm	-	-	-	-	-	+	1
COMPLEX	GTP/Rsr1	Cytoplasm	-	-	-	-	-	+	1
COMPLEX	Cdc24/GTP/Rsr1	Cytoplasm	-	-	-	-	-	+	1
COMPLEX	Bem1/GTP/Cdc42/Cdc24/GTP/Rsr1	Cytoplasm	-	-	-	-	-	+	1
COMPLEX	Bem1/GTP/Cdc42/GTP/Rsr1	Cytoplasm	-	-	-	-	-	+	1
COMPLEX	Dig1/Dig2/Ste12	Nucleus	-	-	-	-	-	+	1
COMPLEX	Ste12/Tec1	Nucleus	-	-	-	-	-	+	1
COMPLEX	Dig1/Ste12/Tec1	Nucleus	-	-	-	-	-	+	1
COMPLEX	Mcm1/Ste12	Nucleus	-	-	-	-	-	+	1
COMPLEX	Cyc8/Tup1/Sfl1	Nucleus	-	-	-	-	-	+	1
COMPLEX	Cdc28/Cln2/Far1	Nucleus	-	-	-	-	-	+	1
COMPLEX	Cdc24/Far1	Nucleus	-	-	-	-	-	+	1
COMPLEX	Ste5/Ste50/Ste11/Ste7/Kss1	Cytoplasm	-	-	-	-	-	+	1
COMPLEX	Mpt5/Sst2	Cytoplasm	-	-	-	-	-	+	1
COMPLEX	Ste5/Ste50/Ste11/Ste7/Fus3	Cytoplasm	-	-	-	-	-	+	1
COMPLEX	Dia2/SCF complex	Nucleus	-	-	-	-	-	+	1
COMPLEX	a-factor/Ste3/Asg7	Cytoplasm	-	-	-	-	-	+	1
COMPLEX	Ste4/Ste18	Cytoplasm	-	-	-	-	-	+	1
COMPLEX	GDP Cdc42	Cytoplasm	-	-	-	-	-	+	1
COMPLEX	Bem1/GDP/Cdc42	Cytoplasm	-	-	-	-	-	+	1
COMPLEX	Bem1/GTP/Cdc42/Cdc24/Far1/Ste4/Ste18	Cytoplasm	-	-	-	-	-	+	1
COMPLEX	Bem1/GDP/Cdc42/Cdc24/Far1/Ste4/Ste18	Cytoplasm	-	-	-	-	-	+	1
COMPLEX	Cdc28/Cln2	Cytoplasm	-	-	-	-	-	+	1
COMPLEX	Cdc28/Cln1	Cytoplasm	-	-	-	-	-	+	1
COMPLEX	Cdc28/Cln1/Far1	Nucleus	-	-	-	-	-	+	1
COMPLEX	GDP/Rsr1	Cytoplasm	-	-	-	-	-	+	1
COMPLEX	Bem1/GDP/Cdc42/Cdc24/GTP/Rsr1	Cytoplasm	-	-	-	-	-	+	1
COMPLEX	Mcm1/MATalpha1	Nucleus	-	-	-	-	-	+	1
COMPLEX	Mcm1/MATalpha2	Nucleus	-	-	-	-	-	+	1
GENE	HSP12	Nucleus	+	+	+	+	+	-	5
GENE	CTT1	Nucleus	+	+	+	+	+	-	5
GENE	PGK1	Nucleus	+	+	+	+	+	-	5
GENE	HSP26	Nucleus	+	+	+	+	+	-	5
GENE	TPS1	Nucleus	+	+	-	+	+	-	4
GENE	HSP150	Nucleus	+	+	-	+	+	-	4
GENE	CRH1	Nucleus	+	+	-	+	+	-	4
GENE	DFG5	Nucleus	+	+	-	+	+	-	4
GENE	PIR1	Nucleus	+	+	-	+	+	-	4
GENE	GSC2	Nucleus	+	+	-	+	+	-	4
GENE	RPN4	Nucleus	+	+	+	-	+	-	4
GENE	FIT2	Nucleus	+	+	-	+	+	-	4
GENE	PCL1	Nucleus	+	+	-	+	+	-	4
GENE	PCL2	Nucleus	+	+	-	+	+	-	4
GENE	PST1	Nucleus	+	+	-	+	+	-	4
GENE	SED1	Nucleus	+	+	-	+	+	-	4
GENE	CWP1	Nucleus	+	+	-	+	+	-	4
GENE	CCW14	Nucleus	+	+	-	+	+	-	4
GENE	NCW2	Nucleus	+	+	-	+	+	-	4
GENE	PIR3	Nucleus	+	+	-	+	+	-	4
GENE	CIS3	Nucleus	+	+	-	+	+	-	4
GENE	SLT2	Nucleus	+	+	-	+	+	-	4
GENE	KDX1	Nucleus	+	+	-	+	+	-	4
GENE	FKS1	Nucleus	+	+	-	+	+	-	4
GENE	CHS3	Nucleus	+	+	-	+	+	-	4
GENE	BGL2	Nucleus	+	+	-	+	+	-	4
GENE	YGP1	Nucleus	+	+	-	+	+	-	4
GENE	CHA1	Nucleus	+	+	-	+	+	-	4
GENE	SPS100	Nucleus	+	+	-	+	+	-	4
GENE	PRY2	Nucleus	+	+	-	+	+	-	4
GENE	YLR042C	Nucleus	+	+	-	+	+	-	4
GENE	HSP104	Nucleus	+	-	+	+	+	-	4
GENE	CIT2	Nucleus	+	+	+	-	-	-	3
GENE	CYC7	Nucleus	+	+	-	+	-	-	3
GENE	CYB2	Nucleus	+	+	-	+	-	-	3
GENE	SOD2	Nucleus	+	+	-	-	+	-	3
GENE	ENA1	Nucleus	+	+	-	+	-	-	3
GENE	TPS2	Nucleus	+	+	-	+	-	-	3
GENE	HXT2	Nucleus	+	+	+	-	-	-	3
GENE	CUP1	Nucleus	+	+	+	-	-	-	3
GENE	DAK1	Nucleus	-	+	-	+	+	-	3
GENE	TSL1	Nucleus	+	+	-	+	-	-	3
GENE	GRX1	Nucleus	-	+	-	+	+	-	3
GENE	TSA2	Nucleus	-	+	-	+	+	-	3
GENE	DDR2	Nucleus	-	+	+	+	-	-	3
GENE	ALD3	Nucleus	+	+	-	+	-	-	3
GENE	PNC1	Nucleus	-	+	+	+	-	-	3
GENE	YNL134C	Nucleus	-	+	-	+	+	-	3
GENE	YDL124W	Nucleus	-	+	-	+	+	-	3
GENE	FLO11	Nucleus	-	+	+	-	-	+	3
GENE	GAP1	Nucleus	-	-	+	+	+	-	3
GENE	MEP2	Nucleus	-	-	+	+	+	-	3
GENE	GLN1	Nucleus	-	-	+	+	+	-	3
GENE	GDH2	Nucleus	-	-	+	+	+	-	3
GENE	MEP1	Nucleus	-	-	+	+	+	-	3
GENE	MEP3	Nucleus	-	-	+	+	+	-	3
GENE	FET4	Nucleus	-	+	-	-	+	-	2
GENE	PMC1	Nucleus	+	+	-	-	-	-	2
GENE	PMR1	Nucleus	+	+	-	-	-	-	2
GENE	CMK2	Nucleus	+	+	-	-	-	-	2
GENE	HXT7	Nucleus	+	+	-	-	-	-	2
GENE	HXK1	Nucleus	+	+	-	-	-	-	2
GENE	ALD4	Nucleus	+	+	-	-	-	-	2
GENE	DIA1	Nucleus	+	+	-	-	-	-	2
GENE	YOR385W	Nucleus	+	+	-	-	-	-	2
GENE	CYC1	Nucleus	+	+	-	-	-	-	2
GENE	COR1	Nucleus	+	+	-	-	-	-	2
GENE	CYT1	Nucleus	+	+	-	-	-	-	2
GENE	HEM13	Nucleus	+	+	-	-	-	-	2
GENE	HMG1	Nucleus	+	+	-	-	-	-	2
GENE	ERG11	Nucleus	+	+	-	-	-	-	2
GENE	YHB1	Nucleus	+	+	-	-	-	-	2
GENE	HYP2	Nucleus	+	+	-	-	-	-	2
GENE	ROX1	Nucleus	+	+	-	-	-	-	2
GENE	CTH1	Nucleus	-	+	-	-	+	-	2
GENE	PTP2	Nucleus	-	+	-	+	-	-	2
GENE	PTP3	Nucleus	-	+	-	+	-	-	2
GENE	STL1	Nucleus	-	+	-	+	-	-	2
GENE	GPD1	Nucleus	-	+	-	+	-	-	2
GENE	GPP2	Nucleus	-	+	-	+	-	-	2
GENE	MDH1	Nucleus	+	+	-	-	-	-	2
GENE	GSY2	Nucleus	+	+	-	-	-	-	2
GENE	GLO1	Nucleus	-	+	-	+	-	-	2
GENE	PHO89	Nucleus	+	+	-	-	-	-	2
GENE	TSA1	Nucleus	-	+	-	-	+	-	2
GENE	GYP7	Nucleus	+	+	-	-	-	-	2
GENE	YPT53	Nucleus	+	+	-	-	-	-	2
GENE	RCN1	Nucleus	+	+	-	-	-	-	2
GENE	SOD1	Nucleus	-	+	-	-	+	-	2
GENE	FIT1	Nucleus	-	+	-	-	+	-	2
GENE	FIT3	Nucleus	-	+	-	-	+	-	2
GENE	FRE2	Nucleus	-	+	-	-	+	-	2
GENE	FRE3	Nucleus	-	+	-	-	+	-	2
GENE	FRE4	Nucleus	-	+	-	-	+	-	2
GENE	FET3	Nucleus	-	+	-	-	+	-	2
GENE	FTR1	Nucleus	-	+	-	-	+	-	2
GENE	ATX1	Nucleus	-	+	-	-	+	-	2
GENE	CCC2	Nucleus	-	+	-	-	+	-	2
GENE	ARN1	Nucleus	-	+	-	-	+	-	2
GENE	ARN2	Nucleus	-	+	-	-	+	-	2
GENE	SMF3	Nucleus	-	+	-	-	+	-	2
GENE	FET5	Nucleus	-	+	-	-	+	-	2
GENE	FTH1	Nucleus	-	+	-	-	+	-	2
GENE	COT1	Nucleus	-	+	-	-	+	-	2
GENE	MRS4	Nucleus	-	+	-	-	+	-	2
GENE	FRE5	Nucleus	-	+	-	-	+	-	2
GENE	HMX1	Nucleus	-	+	-	-	+	-	2
GENE	TIS11	Nucleus	-	+	-	-	+	-	2
GENE	VHT1	Nucleus	-	+	-	-	+	-	2
GENE	HAL5	Nucleus	+	+	-	-	-	-	2
GENE	PHO84	Nucleus	-	+	-	+	-	-	2
GENE	ALD2	Nucleus	-	+	-	+	-	-	2
GENE	GLK1	Nucleus	-	+	-	+	-	-	2
GENE	BDH2	Nucleus	-	+	-	+	-	-	2
GENE	AIM17	Nucleus	-	+	-	+	-	-	2
GENE	SPG3	Nucleus	-	+	-	+	-	-	2
GENE	YMR090W	Nucleus	-	+	-	+	-	-	2
GENE	PAI3	Nucleus	-	+	-	+	-	-	2
GENE	GRE1	Nucleus	-	+	-	+	-	-	2
GENE	UGP1	Nucleus	-	+	-	+	-	-	2
GENE	POM33	Nucleus	-	+	-	+	-	-	2
GENE	TKL2	Nucleus	-	+	-	+	-	-	2
GENE	STF2	Nucleus	-	+	-	+	-	-	2
GENE	PRX1	Nucleus	-	+	-	+	-	-	2
GENE	MCR1	Nucleus	-	+	-	+	-	-	2
GENE	PHM7	Nucleus	-	+	-	+	-	-	2
GENE	FMP48	Nucleus	-	+	-	+	-	-	2
GENE	PUT4	Nucleus	-	+	-	+	-	-	2
GENE	NQM1	Nucleus	-	+	-	+	-	-	2
GENE	RTC3	Nucleus	-	+	-	+	-	-	2
GENE	YKL151C	Nucleus	-	+	-	+	-	-	2
GENE	PHM8	Nucleus	-	+	-	+	-	-	2
GENE	RGI1	Nucleus	-	+	-	+	-	-	2
GENE	FMP45	Nucleus	-	+	-	+	-	-	2
GENE	ARA1	Nucleus	-	+	-	+	-	-	2
GENE	OM45	Nucleus	-	+	-	+	-	-	2
GENE	EMI2	Nucleus	-	+	-	+	-	-	2
GENE	SPI1	Nucleus	-	+	-	+	-	-	2
GENE	HBT1	Nucleus	-	+	-	+	-	-	2
GENE	MSC1	Nucleus	-	+	-	+	-	-	2
GENE	SOL4	Nucleus	-	+	-	+	-	-	2
GENE	FBA1	Nucleus	-	+	-	+	-	-	2
GENE	ENO2	Nucleus	-	+	-	+	-	-	2
GENE	GPM1	Nucleus	-	+	-	+	-	-	2
GENE	TPI1	Nucleus	-	+	-	+	-	-	2
GENE	FRM2	Nucleus	-	+	-	+	-	-	2
GENE	SUC2	Nucleus	-	+	+	-	-	-	2
GENE	HXT1	Nucleus	-	-	+	+	-	-	2
GENE	HSP30	Nucleus	+	-	+	-	-	-	2
GENE	SSA3	Nucleus	+	-	+	-	-	-	2
GENE	MAG1	Nucleus	+	-	+	-	-	-	2
GENE	RPT2	Nucleus	+	-	+	-	-	-	2
GENE	PRE6	Nucleus	+	-	+	-	-	-	2
GENE	RPN1	Nucleus	+	-	+	-	-	-	2
GENE	GRE2	Nucleus	-	-	-	+	+	-	2
GENE	TIP1	Nucleus	+	-	-	+	-	-	2
GENE	HSP42	Nucleus	+	-	-	+	-	-	2
GENE	SSA4	Nucleus	+	-	-	+	-	-	2
GENE	SSA1	Nucleus	+	-	-	-	+	-	2
GENE	HSP82	Nucleus	+	-	-	-	+	-	2
GENE	ZRT2	Nucleus	-	+	-	-	-	-	1
GENE	CCC1	Nucleus	-	+	-	-	-	-	1
GENE	MRS3	Nucleus	-	+	-	-	-	-	1
GENE	BIO5	Nucleus	-	+	-	-	-	-	1
GENE	ZRC1	Nucleus	-	+	-	-	-	-	1
GENE	GLT1	Nucleus	-	+	-	-	-	-	1
GENE	GDH3	Nucleus	-	+	-	-	-	-	1
GENE	ZRG17	Nucleus	-	+	-	-	-	-	1
GENE	ADH1	Nucleus	-	+	-	-	-	-	1
GENE	CLN1	Nucleus	-	+	-	-	-	-	1
GENE	CLN2	Nucleus	-	+	-	-	-	-	1
GENE	ZRR1	Nucleus	-	+	-	-	-	-	1
GENE	ADH3	Nucleus	-	+	-	-	-	-	1
GENE	ADH4	Nucleus	-	+	-	-	-	-	1
GENE	PIS1	Nucleus	-	+	-	-	-	-	1
GENE	PAH1	Nucleus	-	+	-	-	-	-	1
GENE	EKI1	Nucleus	-	+	-	-	-	-	1
GENE	CKI1	Nucleus	-	+	-	-	-	-	1
GENE	YLR194C	Nucleus	-	+	-	-	-	-	1
GENE	VCX1	Nucleus	-	+	-	-	-	-	1
GENE	MET3	Nucleus	-	+	-	-	-	-	1
GENE	MET14	Nucleus	-	+	-	-	-	-	1
GENE	MET16	Nucleus	-	+	-	-	-	-	1
GENE	COR2	Nucleus	-	+	-	-	-	-	1
GENE	MET30	Nucleus	-	+	-	-	-	-	1
GENE	SAM3	Nucleus	-	+	-	-	-	-	1
GENE	SWE1	Nucleus	-	+	-	-	-	-	1
GENE	MCK1	Nucleus	-	+	-	-	-	-	1
GENE	MUP1	Nucleus	-	+	-	-	-	-	1
GENE	GPX1	Nucleus	-	+	-	-	-	-	1
GENE	FRT1	Nucleus	-	+	-	-	-	-	1
GENE	FRT2	Nucleus	-	+	-	-	-	-	1
GENE	FRE1	Nucleus	-	+	-	-	-	-	1
GENE	FRE7	Nucleus	-	+	-	-	-	-	1
GENE	FRE6	Nucleus	-	+	-	-	-	-	1
GENE	CTR1	Nucleus	-	+	-	-	-	-	1
GENE	CTR2	Nucleus	-	+	-	-	-	-	1
GENE	CTR3	Nucleus	-	+	-	-	-	-	1
GENE	IRC7	Nucleus	-	+	-	-	-	-	1
GENE	CRS5	Nucleus	-	+	-	-	-	-	1
GENE	ARN3	Nucleus	-	+	-	-	-	-	1
GENE	ARN4	Nucleus	-	+	-	-	-	-	1
GENE	DPP1	Nucleus	-	+	-	-	-	-	1
GENE	PDR12	Nucleus	-	+	-	-	-	-	1
GENE	ZAP1	Nucleus	-	+	-	-	-	-	1
GENE	ZRT3	Nucleus	-	+	-	-	-	-	1
GENE	ZRT1	Nucleus	-	+	-	-	-	-	1
GENE	CTS1	Nucleus	-	+	-	-	-	-	1
GENE	NRG1	Nucleus	-	+	-	-	-	-	1
GENE	PRB1	Nucleus	-	+	-	-	-	-	1
GENE	RIM8	Nucleus	-	+	-	-	-	-	1
GENE	SMP1	Nucleus	-	+	-	-	-	-	1
GENE	YDL038C	Nucleus	-	+	-	-	-	-	1
GENE	YJR061W	Nucleus	-	+	-	-	-	-	1
GENE	GAL1	Nucleus	-	+	-	-	-	-	1
GENE	GAL10	Nucleus	-	+	-	-	-	-	1
GENE	STA1	Nucleus	-	+	-	-	-	-	1
GENE	ZPS1	Nucleus	-	+	-	-	-	-	1
GENE	RPS4	Nucleus	-	-	+	-	-	-	1
GENE	RPS13	Nucleus	-	-	+	-	-	-	1
GENE	RPL29	Nucleus	-	-	+	-	-	-	1
GENE	CLN3	Nucleus	-	-	+	-	-	-	1
GENE	HXT4	Nucleus	-	-	+	-	-	-	1
GENE	HXK2	Nucleus	-	-	+	-	-	-	1
GENE	HXT5	Nucleus	-	-	+	-	-	-	1
GENE	IME2	Nucleus	-	-	+	-	-	-	1
GENE	POX1	Nucleus	-	-	+	-	-	-	1
GENE	PEX11	Nucleus	-	-	+	-	-	-	1
GENE	POT1	Nucleus	-	-	+	-	-	-	1
GENE	ADH2	Nucleus	-	-	+	-	-	-	1
GENE	CTA1	Nucleus	-	-	+	-	-	-	1
GENE	GUT1	Nucleus	-	-	+	-	-	-	1
GENE	GUT2	Nucleus	-	-	+	-	-	-	1
GENE	SIP4	Nucleus	-	-	+	-	-	-	1
GENE	ADR1	Nucleus	-	-	+	-	-	-	1
GENE	HAP4	Nucleus	-	-	+	-	-	-	1
GENE	SUT1	Nucleus	-	-	+	-	-	-	1
GENE	MAE1	Nucleus	-	-	+	-	-	-	1
GENE	PDC1	Nucleus	-	-	+	-	-	-	1
GENE	ICL1	Nucleus	-	-	+	-	-	-	1
GENE	FBP1	Nucleus	-	-	+	-	-	-	1
GENE	PCK1	Nucleus	-	-	+	-	-	-	1
GENE	MLS1	Nucleus	-	-	+	-	-	-	1
GENE	CAT8	Nucleus	-	-	+	-	-	-	1
GENE	ACO1	Nucleus	-	-	+	-	-	-	1
GENE	IDH1	Nucleus	-	-	+	-	-	-	1
GENE	IDH2	Nucleus	-	-	+	-	-	-	1
GENE	DLD3	Nucleus	-	-	+	-	-	-	1
GENE	AGP1	Nucleus	-	-	+	-	-	-	1
GENE	BAP2	Nucleus	-	-	+	-	-	-	1
GENE	BAP3	Nucleus	-	-	+	-	-	-	1
GENE	TAT1	Nucleus	-	-	+	-	-	-	1
GENE	TAT2	Nucleus	-	-	+	-	-	-	1
GENE	PTR2	Nucleus	-	-	+	-	-	-	1
GENE	Ribi genes	Nucleus	-	-	+	-	-	-	1
GENE	RP genes	Nucleus	-	-	+	-	-	-	1
GENE	TOD6	Nucleus	-	-	+	-	-	-	1
GENE	tRNA gene	Nucleus	-	-	+	-	-	-	1
GENE	HAL1	Nucleus	-	-	-	+	-	-	1
GENE	OCH1	Nucleus	-	-	-	+	-	-	1
GENE	TIR2	Nucleus	-	-	-	+	-	-	1
GENE	TIR1	Nucleus	-	-	-	+	-	-	1
GENE	OLE1	Nucleus	-	-	-	+	-	-	1
GENE	INO1	Nucleus	-	-	-	+	-	-	1
GENE	OPI3	Nucleus	-	-	-	+	-	-	1
GENE	AQY2	Nucleus	-	-	-	+	-	-	1
GENE	SIP18	Nucleus	-	-	-	+	-	-	1
GENE	DAN1	Nucleus	-	-	-	+	-	-	1
GENE	DAN2	Nucleus	-	-	-	+	-	-	1
GENE	DAN3	Nucleus	-	-	-	+	-	-	1
GENE	DAN4	Nucleus	-	-	-	+	-	-	1
GENE	TIR3	Nucleus	-	-	-	+	-	-	1
GENE	TIR4	Nucleus	-	-	-	+	-	-	1
GENE	UPC2	Nucleus	-	-	-	+	-	-	1
GENE	GRX2	Nucleus	-	-	-	+	-	-	1
GENE	ZWF1	Nucleus	-	-	-	-	+	-	1
GENE	YCF1	Nucleus	-	-	-	-	+	-	1
GENE	UBI4	Nucleus	-	-	-	-	+	-	1
GENE	UBA1	Nucleus	-	-	-	-	+	-	1
GENE	TRX2	Nucleus	-	-	-	-	+	-	1
GENE	TRR1	Nucleus	-	-	-	-	+	-	1
GENE	TAL1	Nucleus	-	-	-	-	+	-	1
GENE	SIT1	Nucleus	-	-	-	-	+	-	1
GENE	SHM2	Nucleus	-	-	-	-	+	-	1
GENE	RPT1	Nucleus	-	-	-	-	+	-	1
GENE	RPI1	Nucleus	-	-	-	-	+	-	1
GENE	RNR4	Nucleus	-	-	-	-	+	-	1
GENE	RNR3	Nucleus	-	-	-	-	+	-	1
GENE	RLM1	Nucleus	-	-	-	-	+	-	1
GENE	PGM2	Nucleus	-	-	-	-	+	-	1
GENE	PDI1	Nucleus	-	-	-	-	+	-	1
GENE	OYE3	Nucleus	-	-	-	-	+	-	1
GENE	OLA1	Nucleus	-	-	-	-	+	-	1
GENE	MPR1	Nucleus	-	-	-	-	+	-	1
GENE	MIH1	Nucleus	-	-	-	-	+	-	1
GENE	LYS20	Nucleus	-	-	-	-	+	-	1
GENE	HYR1	Nucleus	-	-	-	-	+	-	1
GENE	HSP78	Nucleus	-	-	-	-	+	-	1
GENE	GTT2	Nucleus	-	-	-	-	+	-	1
GENE	GTO1	Nucleus	-	-	-	-	+	-	1
GENE	GSH1	Nucleus	-	-	-	-	+	-	1
GENE	GRX7	Nucleus	-	-	-	-	+	-	1
GENE	GRX6	Nucleus	-	-	-	-	+	-	1
GENE	GLR1	Nucleus	-	-	-	-	+	-	1
GENE	ENB1	Nucleus	-	-	-	-	+	-	1
GENE	DNM1	Nucleus	-	-	-	-	+	-	1
GENE	CYS3	Nucleus	-	-	-	-	+	-	1
GENE	CDC48	Nucleus	-	-	-	-	+	-	1
GENE	CCP1	Nucleus	-	-	-	-	+	-	1
GENE	AHP1	Nucleus	-	-	-	-	+	-	1
GENE	ADH6	Nucleus	-	-	-	-	+	-	1
GENE	AHA1	Nucleus	+	-	-	-	-	-	1
GENE	CDC37	Nucleus	+	-	-	-	-	-	1
GENE	CPR6	Nucleus	+	-	-	-	-	-	1
GENE	CPR7	Nucleus	+	-	-	-	-	-	1
GENE	HSC82	Nucleus	+	-	-	-	-	-	1
GENE	KAR2	Nucleus	+	-	-	-	-	-	1
GENE	LHS1	Nucleus	+	-	-	-	-	-	1
GENE	NTH1	Nucleus	+	-	-	-	-	-	1
GENE	PDR3	Nucleus	+	-	-	-	-	-	1
GENE	SGT2	Nucleus	+	-	-	-	-	-	1
GENE	SRO9	Nucleus	+	-	-	-	-	-	1
GENE	SSB1	Nucleus	+	-	-	-	-	-	1
GENE	SSB2	Nucleus	+	-	-	-	-	-	1
GENE	SSC1	Nucleus	+	-	-	-	-	-	1
GENE	SSE1	Nucleus	+	-	-	-	-	-	1
GENE	SSE2	Nucleus	+	-	-	-	-	-	1
GENE	SSQ1	Nucleus	+	-	-	-	-	-	1
GENE	SSZ1	Nucleus	+	-	-	-	-	-	1
GENE	STI1	Nucleus	+	-	-	-	-	-	1
GENE	TPP1	Nucleus	+	-	-	-	-	-	1
GENE	TPS3	Nucleus	+	-	-	-	-	-	1
GENE	QCR2	Nucleus	+	-	-	-	-	-	1
GENE	PNS1	Nucleus	+	-	-	-	-	-	1
GENE	YDJ1	Nucleus	+	-	-	-	-	-	1
GENE	MSG5	Nucleus	-	-	-	-	-	+	1
GENE	FAR1	Nucleus	-	-	-	-	-	+	1
GENE	FUS3	Nucleus	-	-	-	-	-	+	1
GENE	STE2	Nucleus	-	-	-	-	-	+	1
GENE	SST2	Nucleus	-	-	-	-	-	+	1
GENE	GPA1	Nucleus	-	-	-	-	-	+	1
GENE	FUS1	Nucleus	-	-	-	-	-	+	1
GENE	FUS2	Nucleus	-	-	-	-	-	+	1
GENE	FIG1	Nucleus	-	-	-	-	-	+	1
GENE	FIG2	Nucleus	-	-	-	-	-	+	1
GENE	AGA1	Nucleus	-	-	-	-	-	+	1
GENE	MFA1	Nucleus	-	-	-	-	-	+	1
GENE	STE6	Nucleus	-	-	-	-	-	+	1
GENE	BAR1	Nucleus	-	-	-	-	-	+	1
GENE	STE3	Nucleus	-	-	-	-	-	+	1
GENE	MF(ALPHA)1	Nucleus	-	-	-	-	-	+	1
GENE	MF(ALPHA)2	Nucleus	-	-	-	-	-	+	1
GENE	SAG1	Nucleus	-	-	-	-	-	+	1
GENE	TEC1	Nucleus	-	-	-	-	-	+	1
ION	H+	Cytoplasm	-	+	+	+	-	-	3
ION	Cu+	Cytoplasm	-	+	-	-	+	-	2
ION	Mn2+	Mitochondria	-	+	-	-	+	-	2
ION	H+	outside of the cell	-	+	-	+	-	-	2
ION	Na+	Cytoplasm	-	+	-	+	-	-	2
ION	Na+	outside of the cell	-	+	-	+	-	-	2
ION	Ca2+	outside of the cell	-	+	-	-	-	-	1
ION	Zn2+	outside of the cell	-	+	-	-	-	-	1
ION	Ca2+	Cytoplasm	-	+	-	-	-	-	1
ION	Ca2+	Endoplasmic Reticulum	-	+	-	-	-	-	1
ION	H+	Vacuole	-	+	-	-	-	-	1
ION	Ca2+	Vacuole	-	+	-	-	-	-	1
ION	Cu2+	outside of the cell	-	+	-	-	-	-	1
ION	Cu+	outside of the cell	-	+	-	-	-	-	1
ION	Cu2+	Vacuole	-	+	-	-	-	-	1
ION	Fe3+	outside of the cell	-	+	-	-	-	-	1
ION	Fe2+	outside of the cell	-	+	-	-	-	-	1
ION	Fe2+	Cytoplasm	-	+	-	-	-	-	1
ION	Mg2+	Cytoplasm	-	+	-	-	-	-	1
ION	PO4 3-	Cytoplasm	-	+	-	-	-	-	1
ION	Mn2+	Cytoplasm	-	+	-	-	-	-	1
ION	Ca2+	Golgi Complex	-	+	-	-	-	-	1
ION	Fe3+	Vacuole	-	+	-	-	-	-	1
ION	Co2+	Cytoplasm	-	+	-	-	-	-	1
ION	Zn2+	Endoplasmic Reticulum	-	+	-	-	-	-	1
ION	Zn2+	Vacuole	-	+	-	-	-	-	1
ION	Fe3+	Cytoplasm	-	+	-	-	-	-	1
ION	Fe2+	Mitochondria	-	+	-	-	-	-	1
ION	Mg2+	Mitochondria	-	+	-	-	-	-	1
ION	Mg2+	Vacuole	-	+	-	-	-	-	1
ION	Mn2+	Vacuole	-	+	-	-	-	-	1
ION	Mn2+	Golgi Complex	-	+	-	-	-	-	1
ION	Zn2+	Cytoplasm	-	+	-	-	-	-	1
ION	K+	Cytoplasm	-	+	-	-	-	-	1
ION	PO4-	outside of the cell	-	+	-	-	-	-	1
ION	Li+	outside of the cell	-	+	-	-	-	-	1
ION	K+	Mitochondria	-	+	-	-	-	-	1
ION	K+	Endosome	-	+	-	-	-	-	1
ION	H+	Endosome	-	+	-	-	-	-	1
ION	Na+	Endosome	-	+	-	-	-	-	1
ION	K+	Vacuole	-	+	-	-	-	-	1
ION	Cl-	Vacuole	-	+	-	-	-	-	1
ION	Na+	Vacuole	-	+	-	-	-	-	1
ION	XCOO-	Cytoplasm	-	+	-	-	-	-	1
ION	XCOO-	outside of the cell	-	+	-	-	-	-	1
ION	XCOO-	Nucleus	-	+	-	-	-	-	1
ION	Citric Acid-	Cytoplasm	-	+	-	-	-	-	1
ION	Cu+	Vacuole	-	+	-	-	-	-	1
ION	Cu+	Golgi Complex	-	+	-	-	-	-	1
ION	Fe2+	Vacuole	-	+	-	-	-	-	1
ION	Co2+	Vacuole	-	+	-	-	-	-	1
ION	Co2+	outside of the cell	-	+	-	-	-	-	1
ION	Cd2+	outside of the cell	-	+	-	-	-	-	1
ION	Cd2+	Cytoplasm	-	+	-	-	-	-	1
ION	Ag+	Cytoplasm	-	+	-	-	-	-	1
ION	Mn2+	outside of the cell	-	+	-	-	-	-	1
ION	K+	outside of the cell	-	+	-	-	-	-	1
ION	Mn2+	Endosome	-	+	-	-	-	-	1
ION	Li+	Cytoplasm	-	+	-	-	-	-	1
ION	PO4-	Cytoplasm	-	+	-	-	-	-	1
ION	Mg2+	outside of the cell	-	+	-	-	-	-	1
ION	Cl-	Cytoplasm	-	+	-	-	-	-	1
ION	K+	Golgi Complex	-	+	-	-	-	-	1
ION	H+	Golgi Complex	-	+	-	-	-	-	1
ION	alkali	outside of the cell	-	+	-	-	-	-	1
ION	Zn2+	Nucleus	-	+	-	-	-	-	1
ION	H+	Mitochondria	-	+	-	-	-	-	1
ION	NH4+	outside of the cell	-	-	+	-	-	-	1
ION	NH4+	Cytoplasm	-	-	+	-	-	-	1
PROTEIN	Msg5	Cytoplasm	+	+	-	+	+	+	5
PROTEIN	Pkh1	Cytoplasm	+	+	+	+	+	-	5
PROTEIN	Pkc1	Cytoplasm	+	+	+	+	+	-	5
PROTEIN	Tpk1	Cytoplasm	+	+	+	+	+	-	5
PROTEIN	Msn5	Nucleus	+	+	+	-	+	+	5
PROTEIN	Msn4	Nucleus	+	+	+	+	+	-	5
PROTEIN	Msn2	Nucleus	+	+	+	+	+	-	5
PROTEIN	Bcy1	Cytoplasm	+	+	+	+	+	-	5
PROTEIN	Zds1	Cytoplasm	+	+	+	+	+	-	5
PROTEIN	Msn2	Cytoplasm	+	+	+	+	+	-	5
PROTEIN	Ptp2	Nucleus	+	+	-	+	+	+	5
PROTEIN	Msn4	Cytoplasm	+	+	+	+	+	-	5
PROTEIN	Tpk2	Cytoplasm	+	+	+	+	+	-	5
PROTEIN	Bmh2	Cytoplasm	+	+	+	+	+	-	5
PROTEIN	Pkh2	Cytoplasm	+	+	+	+	+	-	5
PROTEIN	Tpk3	Cytoplasm	+	+	+	+	+	-	5
PROTEIN	Rom2	Cytoplasm	+	+	-	+	+	-	4
PROTEIN	Kdx1	Cytoplasm	+	+	-	+	+	-	4
PROTEIN	Mkk2	Cytoplasm	+	+	-	+	+	-	4
PROTEIN	Rlm1	Nucleus	+	+	-	+	+	-	4
PROTEIN	Bck1	Cytoplasm	+	+	-	+	+	-	4
PROTEIN	Crm1	Nucleus	-	+	+	+	+	-	4
PROTEIN	Swi4	Nucleus	+	+	-	+	+	-	4
PROTEIN	Slt2	Nucleus	+	+	-	+	+	-	4
PROTEIN	Slt2	Cytoplasm	+	+	-	+	+	-	4
PROTEIN	Swi6	Nucleus	+	+	-	+	+	-	4
PROTEIN	Glc7	Cytoplasm	-	+	+	+	+	-	4
PROTEIN	Ptp3	Cytoplasm	+	+	-	+	-	+	4
PROTEIN	Bni1	Cytoplasm	+	+	-	+	+	-	4
PROTEIN	Sec3	Cytoplasm	+	+	-	+	+	-	4
PROTEIN	Swi6	Cytoplasm	+	+	-	+	+	-	4
PROTEIN	Kdx1	Nucleus	+	+	-	+	+	-	4
PROTEIN	Snf1	Cytoplasm	-	+	+	+	+	-	4
PROTEIN	Lrg1	Cytoplasm	+	+	-	+	+	-	4
PROTEIN	Bem2	Cytoplasm	+	+	-	+	+	-	4
PROTEIN	Bag7	Cytoplasm	+	+	-	+	+	-	4
PROTEIN	Fks1	Cytoplasm	+	+	-	+	+	-	4
PROTEIN	Bnr1	Cytoplasm	+	+	-	+	+	-	4
PROTEIN	Mkk1	Cytoplasm	+	+	-	+	+	-	4
PROTEIN	Sdp1	Cytoplasm	+	+	-	+	+	-	4
PROTEIN	Fus3	Cytoplasm	-	+	-	+	+	+	4
PROTEIN	Fus3	Nucleus	-	+	-	+	+	+	4
PROTEIN	Nab2	Nucleus	+	+	-	+	+	-	4
PROTEIN	Gsc2	Cytoplasm	+	+	-	+	+	-	4
PROTEIN	Slg1	Cytoplasm	+	+	-	+	+	-	4
PROTEIN	Yck1	Cytoplasm	+	-	+	+	-	+	4
PROTEIN	Yck2	Cytoplasm	+	-	+	+	-	+	4
PROTEIN	Mss4	Cytoplasm	+	-	+	+	+	-	4
PROTEIN	Stt4	Cytoplasm	+	-	+	+	+	-	4
PROTEIN	Nmd5	Nucleus	+	+	-	-	+	-	3
PROTEIN	Crz1	Cytoplasm	+	+	-	-	+	-	3
PROTEIN	Skn7	Nucleus	-	+	-	+	+	-	3
PROTEIN	Rpn4	Nucleus	+	+	+	-	-	-	3
PROTEIN	Ste20	Cytoplasm	-	+	-	+	-	+	3
PROTEIN	Gsp1	Cytoplasm	-	+	-	+	+	-	3
PROTEIN	Bem3	Cytoplasm	-	+	-	+	-	+	3
PROTEIN	Rga1	Cytoplasm	-	+	-	+	-	+	3
PROTEIN	Rga2	Cytoplasm	-	+	-	+	-	+	3
PROTEIN	Cdc24	Cytoplasm	-	+	-	+	-	+	3
PROTEIN	Crz1	Nucleus	+	+	-	-	+	-	3
PROTEIN	Cdc28	Nucleus	+	+	-	-	-	+	3
PROTEIN	Pnc1	Cytoplasm	-	+	+	+	-	-	3
PROTEIN	Cad1	Cytoplasm	-	+	-	+	+	-	3
PROTEIN	Pnc1	Nucleus	-	+	+	+	-	-	3
PROTEIN	Rsp5	Cytoplasm	+	+	+	-	-	-	3
PROTEIN	Sac7	Cytoplasm	+	+	-	+	-	-	3
PROTEIN	Zeo1	Cytoplasm	-	+	-	+	+	-	3
PROTEIN	Sip1	Cytoplasm	-	-	+	+	+	-	3
PROTEIN	Sip2	Cytoplasm	-	-	+	+	+	-	3
PROTEIN	Snf4	Cytoplasm	-	-	+	+	+	-	3
PROTEIN	Gal83	Cytoplasm	-	-	+	+	+	-	3
PROTEIN	Bcy1	Nucleus	-	-	+	-	+	+	3
PROTEIN	Sak1	Cytoplasm	-	-	+	+	+	-	3
PROTEIN	Tos3	Cytoplasm	-	-	+	+	+	-	3
PROTEIN	Elm1	Cytoplasm	-	-	+	+	+	-	3
PROTEIN	Hsf1	Nucleus	+	-	+	-	+	-	3
PROTEIN	Sit4	Cytoplasm	-	-	+	+	+	-	3
PROTEIN	Tpk1	Nucleus	-	-	+	-	+	+	3
PROTEIN	Tpk2	Nucleus	-	-	+	-	+	+	3
PROTEIN	Tpk3	Nucleus	-	-	+	-	+	+	3
PROTEIN	Reg1	Cytoplasm	-	-	+	+	+	-	3
PROTEIN	Gcn4	Cytoplasm	+	-	+	-	+	-	3
PROTEIN	Gcn2	Cytoplasm	+	-	+	-	+	-	3
PROTEIN	Npr1	Cytoplasm	-	-	+	+	+	-	3
PROTEIN	Tap42	Cytoplasm	-	-	+	+	+	-	3
PROTEIN	Pph21	Cytoplasm	-	-	+	+	+	-	3
PROTEIN	Tpd3	Cytoplasm	-	-	+	+	+	-	3
PROTEIN	Cdc55	Cytoplasm	-	-	+	+	+	-	3
PROTEIN	Sap190	Cytoplasm	-	-	+	+	+	-	3
PROTEIN	Sap185	Cytoplasm	-	-	+	+	+	-	3
PROTEIN	Sap155	Cytoplasm	-	-	+	+	+	-	3
PROTEIN	Tip41	Cytoplasm	-	-	+	+	+	-	3
PROTEIN	Gln3	Cytoplasm	-	-	+	+	+	-	3
PROTEIN	Ure2	Cytoplasm	-	-	+	+	+	-	3
PROTEIN	Gat1	Cytoplasm	-	-	+	+	+	-	3
PROTEIN	Gln3	Nucleus	-	-	+	+	+	-	3
PROTEIN	Gat1	Nucleus	-	-	+	+	+	-	3
PROTEIN	Sfp1	Cytoplasm	-	-	+	+	+	-	3
PROTEIN	Rts1	Cytoplasm	-	-	+	+	+	-	3
PROTEIN	Pph22	Cytoplasm	-	-	+	+	+	-	3
PROTEIN	Ste11	Cytoplasm	+	-	-	+	-	+	3
PROTEIN	Mid2	Cytoplasm	+	-	-	+	+	-	3
PROTEIN	Gdh2	Cytoplasm	-	+	+	-	-	-	2
PROTEIN	Cln2	Nucleus	-	+	-	-	-	+	2
PROTEIN	Pbs2	Cytoplasm	-	+	-	+	-	-	2
PROTEIN	Rap1	Nucleus	-	+	+	-	-	-	2
PROTEIN	Hrr25	Nucleus	+	+	-	-	-	-	2
PROTEIN	Gln1	Cytoplasm	-	+	+	-	-	-	2
PROTEIN	Rck2	Cytoplasm	-	+	-	+	-	-	2
PROTEIN	Nbp2	Cytoplasm	-	+	-	+	-	-	2
PROTEIN	Ycf1	Vacuole	-	+	-	-	+	-	2
PROTEIN	Grx4	Cytoplasm	-	+	-	-	+	-	2
PROTEIN	Cnb1	Cytoplasm	+	+	-	-	-	-	2
PROTEIN	Cna1	Cytoplasm	+	+	-	-	-	-	2
PROTEIN	Fpr1	Cytoplasm	-	+	+	-	-	-	2
PROTEIN	Swe1	Nucleus	+	+	-	-	-	-	2
PROTEIN	Mck1	Nucleus	-	+	-	+	-	-	2
PROTEIN	Hot1	Nucleus	-	+	-	+	-	-	2
PROTEIN	Yap1	Nucleus	-	+	-	-	+	-	2
PROTEIN	Plc1	Cytoplasm	-	+	+	-	-	-	2
PROTEIN	Sgd1	Nucleus	-	+	-	+	-	-	2
PROTEIN	Plc1	Nucleus	-	+	-	+	-	-	2
PROTEIN	Cdc4	Nucleus	-	+	-	-	-	+	2
PROTEIN	Ptc2	Cytoplasm	-	+	-	+	-	-	2
PROTEIN	Ptc3	Cytoplasm	-	+	-	+	-	-	2
PROTEIN	Act1	Cytoplasm	-	+	-	+	-	-	2
PROTEIN	Cln1	Nucleus	-	+	-	-	-	+	2
PROTEIN	Ena1	Cytoplasm	-	+	-	+	-	-	2
PROTEIN	Ypd1	Nucleus	-	+	-	+	-	-	2
PROTEIN	Hog1	Nucleus	-	+	-	+	-	-	2
PROTEIN	Sln1	Cytoplasm	-	+	-	+	-	-	2
PROTEIN	Ypd1	Cytoplasm	-	+	-	+	-	-	2
PROTEIN	Ssk1	Cytoplasm	-	+	-	+	-	-	2
PROTEIN	Ssk2	Cytoplasm	-	+	-	+	-	-	2
PROTEIN	Ssk22	Cytoplasm	-	+	-	+	-	-	2
PROTEIN	Sod1	Cytoplasm	-	+	-	-	+	-	2
PROTEIN	Ccs1	Cytoplasm	-	+	-	-	+	-	2
PROTEIN	Fra1	Cytoplasm	-	+	-	-	+	-	2
PROTEIN	Fra2	Cytoplasm	-	+	-	-	+	-	2
PROTEIN	Aft1	Cytoplasm	-	+	-	-	+	-	2
PROTEIN	Sod2	Mitochondria	-	+	-	-	+	-	2
PROTEIN	Hog1	Cytoplasm	-	+	-	+	-	-	2
PROTEIN	Grx3	Cytoplasm	-	+	-	-	+	-	2
PROTEIN	Aft1	Nucleus	-	+	-	-	+	-	2
PROTEIN	Hap1	Nucleus	+	+	-	-	-	-	2
PROTEIN	Sho1	Cytoplasm	-	+	-	+	-	-	2
PROTEIN	Msb2	Cytoplasm	-	+	-	+	-	-	2
PROTEIN	Hkr1	Cytoplasm	-	+	-	+	-	-	2
PROTEIN	Spt7	Nucleus	-	+	+	-	-	-	2
PROTEIN	Cyc8	Nucleus	-	+	+	-	-	-	2
PROTEIN	Dip5	Cytoplasm	-	+	+	-	-	-	2
PROTEIN	Nmd5	Cytoplasm	-	+	-	+	-	-	2
PROTEIN	Ptc1	Cytoplasm	-	+	-	+	-	-	2
PROTEIN	Tup1	Nucleus	-	+	+	-	-	-	2
PROTEIN	Msn1	Nucleus	-	+	-	+	-	-	2
PROTEIN	Smp1	Cytoplasm	-	+	-	+	-	-	2
PROTEIN	Sir2	Nucleus	-	+	-	+	-	-	2
PROTEIN	Ptp2	Cytoplasm	-	+	-	+	-	-	2
PROTEIN	Smp1	Nucleus	-	+	-	+	-	-	2
PROTEIN	Gpr1	Cytoplasm	-	+	+	-	-	-	2
PROTEIN	Cad1	Nucleus	-	+	-	+	-	-	2
PROTEIN	Yak1	Cytoplasm	-	-	+	-	+	-	2
PROTEIN	Rim15	Nucleus	+	-	+	-	-	-	2
PROTEIN	Glk1	Cytoplasm	-	-	+	+	-	-	2
PROTEIN	Hxk1	Cytoplasm	-	-	+	+	-	-	2
PROTEIN	Akr1	Cytoplasm	+	-	+	-	-	-	2
PROTEIN	Yak1	Nucleus	-	-	+	-	+	-	2
PROTEIN	Sko1	Nucleus	-	-	+	+	-	-	2
PROTEIN	Bmh1	Cytoplasm	-	-	+	-	+	-	2
PROTEIN	Flo8	Nucleus	-	-	+	-	-	+	2
PROTEIN	Hxk2	Cytoplasm	-	-	+	+	-	-	2
PROTEIN	Lsp1	Cytoplasm	+	-	+	-	-	-	2
PROTEIN	Pil1	Cytoplasm	+	-	+	-	-	-	2
PROTEIN	Ysr3	Endoplasmic Reticulum	+	-	+	-	-	-	2
PROTEIN	Lcb3	Endoplasmic Reticulum	+	-	+	-	-	-	2
PROTEIN	Orm1	Endoplasmic Reticulum	+	-	+	-	-	-	2
PROTEIN	Lcb2	Endoplasmic Reticulum	+	-	+	-	-	-	2
PROTEIN	Lcb1	Endoplasmic Reticulum	+	-	+	-	-	-	2
PROTEIN	Tsc10	Endoplasmic Reticulum	+	-	+	-	-	-	2
PROTEIN	Dpl1	Endoplasmic Reticulum	+	-	+	-	-	-	2
PROTEIN	Lcb5	Endoplasmic Reticulum	+	-	+	-	-	-	2
PROTEIN	Lcb4	Endoplasmic Reticulum	+	-	+	-	-	-	2
PROTEIN	Orm2	Endoplasmic Reticulum	+	-	+	-	-	-	2
PROTEIN	Tsc3	Endoplasmic Reticulum	+	-	+	-	-	-	2
PROTEIN	Ypk1	Cytoplasm	+	-	+	-	-	-	2
PROTEIN	Ypk2	Cytoplasm	+	-	+	-	-	-	2
PROTEIN	Sfk1	Cytoplasm	+	-	+	-	-	-	2
PROTEIN	Fbp1	Cytoplasm	-	-	+	+	-	-	2
PROTEIN	Pgi1	Cytoplasm	-	-	+	+	-	-	2
PROTEIN	Ste50	Cytoplasm	-	-	-	+	-	+	2
PROTEIN	Cla4	Cytoplasm	-	-	-	+	-	+	2
PROTEIN	Mid2	Endoplasmic Reticulum	-	-	-	+	+	-	2
PROTEIN	Pmt2	Endoplasmic Reticulum	-	-	-	+	+	-	2
PROTEIN	Slg1	Endoplasmic Reticulum	-	-	-	+	+	-	2
PROTEIN	Pmt4	Endoplasmic Reticulum	-	-	-	+	+	-	2
PROTEIN	Ssn3	Nucleus	+	-	-	-	+	-	2
PROTEIN	Pma1	Cytoplasm	-	+	-	-	-	-	1
PROTEIN	Sit1	Cytoplasm	-	+	-	-	-	-	1
PROTEIN	Clb2	Nucleus	-	+	-	-	-	-	1
PROTEIN	Cmk1	Cytoplasm	-	+	-	-	-	-	1
PROTEIN	Cch1	Cytoplasm	-	+	-	-	-	-	1
PROTEIN	Mid1	Cytoplasm	-	+	-	-	-	-	1
PROTEIN	Cot1	Vacuole	-	+	-	-	-	-	1
PROTEIN	Yap5	Nucleus	-	+	-	-	-	-	1
PROTEIN	Smf3	Vacuole	-	+	-	-	-	-	1
PROTEIN	Zrc1	Vacuole	-	+	-	-	-	-	1
PROTEIN	Fre5	Mitochondria	-	+	-	-	-	-	1
PROTEIN	Mrs4	Mitochondria	-	+	-	-	-	-	1
PROTEIN	Mrs3	Mitochondria	-	+	-	-	-	-	1
PROTEIN	Zrt3	Vacuole	-	+	-	-	-	-	1
PROTEIN	Vhr1	Nucleus	-	+	-	-	-	-	1
PROTEIN	Vht1	Cytoplasm	-	+	-	-	-	-	1
PROTEIN	Bio5	Cytoplasm	-	+	-	-	-	-	1
PROTEIN	Bio3	Cytoplasm	-	+	-	-	-	-	1
PROTEIN	Bio4	Cytoplasm	-	+	-	-	-	-	1
PROTEIN	Bio2	Cytoplasm	-	+	-	-	-	-	1
PROTEIN	Zrt1	Cytoplasm	-	+	-	-	-	-	1
PROTEIN	Zrt2	Cytoplasm	-	+	-	-	-	-	1
PROTEIN	cleaved Rim101	Cytoplasm	-	+	-	-	-	-	1
PROTEIN	Gdh1	Cytoplasm	-	+	-	-	-	-	1
PROTEIN	Gdh3	Cytoplasm	-	+	-	-	-	-	1
PROTEIN	Glt1	Cytoplasm	-	+	-	-	-	-	1
PROTEIN	Hmx1	Cytoplasm	-	+	-	-	-	-	1
PROTEIN	Met4	Nucleus	-	+	-	-	-	-	1
PROTEIN	Fet4	Cytoplasm	-	+	-	-	-	-	1
PROTEIN	Cth1	Nucleus	-	+	-	-	-	-	1
PROTEIN	Tis11	Nucleus	-	+	-	-	-	-	1
PROTEIN	Rim2	Mitochondria	-	+	-	-	-	-	1
PROTEIN	Nfs1	Cytoplasm	-	+	-	-	-	-	1
PROTEIN	Isd11	Mitochondria	-	+	-	-	-	-	1
PROTEIN	Yfh1	Mitochondria	-	+	-	-	-	-	1
PROTEIN	Isu1	Mitochondria	-	+	-	-	-	-	1
PROTEIN	Isu2	Mitochondria	-	+	-	-	-	-	1
PROTEIN	Elm1	Nucleus	-	+	-	-	-	-	1
PROTEIN	Atm1	Mitochondria	-	+	-	-	-	-	1
PROTEIN	Erv1	Mitochondria	-	+	-	-	-	-	1
PROTEIN	Cmd1	Cytoplasm	-	+	-	-	-	-	1
PROTEIN	Cmk2	Cytoplasm	-	+	-	-	-	-	1
PROTEIN	Cfd1	Cytoplasm	-	+	-	-	-	-	1
PROTEIN	Nbp35	Cytoplasm	-	+	-	-	-	-	1
PROTEIN	Cpr1	Cytoplasm	-	+	-	-	-	-	1
PROTEIN	Zds1	Nucleus	-	+	-	-	-	-	1
PROTEIN	Cdc5	Nucleus	-	+	-	-	-	-	1
PROTEIN	Met30	Nucleus	-	+	-	-	-	-	1
PROTEIN	Hsl1	Nucleus	-	+	-	-	-	-	1
PROTEIN	Hsl7	Nucleus	-	+	-	-	-	-	1
PROTEIN	Mbp1	Nucleus	-	+	-	-	-	-	1
PROTEIN	Pah1	Nucleus	-	+	-	-	-	-	1
PROTEIN	Frt2	Endoplasmic Reticulum	-	+	-	-	-	-	1
PROTEIN	Frt1	Endoplasmic Reticulum	-	+	-	-	-	-	1
PROTEIN	Cla4	Nucleus	-	+	-	-	-	-	1
PROTEIN	Ena2	Cytoplasm	-	+	-	-	-	-	1
PROTEIN	Ena5	Cytoplasm	-	+	-	-	-	-	1
PROTEIN	Rim13	Cytoplasm	-	+	-	-	-	-	1
PROTEIN	Rim101 C terminal	Cytoplasm	-	+	-	-	-	-	1
PROTEIN	Ecm7	Cytoplasm	-	+	-	-	-	-	1
PROTEIN	Fus1	Cytoplasm	-	+	-	-	-	-	1
PROTEIN	Fus2	Cytoplasm	-	+	-	-	-	-	1
PROTEIN	Rvs161	Cytoplasm	-	+	-	-	-	-	1
PROTEIN	Vcx1	Vacuole	-	+	-	-	-	-	1
PROTEIN	Yvc1	Vacuole	-	+	-	-	-	-	1
PROTEIN	Pmr1	Endoplasmic Reticulum	-	+	-	-	-	-	1
PROTEIN	Spf1	Endoplasmic Reticulum	-	+	-	-	-	-	1
PROTEIN	Pmc1	Vacuole	-	+	-	-	-	-	1
PROTEIN	Pmr1	Golgi Complex	-	+	-	-	-	-	1
PROTEIN	Spf1	Golgi Complex	-	+	-	-	-	-	1
PROTEIN	Fre1	Cytoplasm	-	+	-	-	-	-	1
PROTEIN	Fre7	Cytoplasm	-	+	-	-	-	-	1
PROTEIN	Fre2	Cytoplasm	-	+	-	-	-	-	1
PROTEIN	Ctr1	Cytoplasm	-	+	-	-	-	-	1
PROTEIN	Ctr3	Cytoplasm	-	+	-	-	-	-	1
PROTEIN	Aly1	Cytoplasm	-	+	-	-	-	-	1
PROTEIN	Dip5	Endosome	-	+	-	-	-	-	1
PROTEIN	Rcn1	Cytoplasm	-	+	-	-	-	-	1
PROTEIN	Ctr2	Vacuole	-	+	-	-	-	-	1
PROTEIN	Fre6	Vacuole	-	+	-	-	-	-	1
PROTEIN	Ccc2	Cytoplasm	-	+	-	-	-	-	1
PROTEIN	Atx1	Cytoplasm	-	+	-	-	-	-	1
PROTEIN	Cup1	Cytoplasm	-	+	-	-	-	-	1
PROTEIN	Crs5	Cytoplasm	-	+	-	-	-	-	1
PROTEIN	Cox17	Mitochondria	-	+	-	-	-	-	1
PROTEIN	Sco1	Mitochondria	-	+	-	-	-	-	1
PROTEIN	Cox11	Mitochondria	-	+	-	-	-	-	1
PROTEIN	Aft2	Nucleus	-	+	-	-	-	-	1
PROTEIN	Fit1	Cytoplasm	-	+	-	-	-	-	1
PROTEIN	Fit2	Cytoplasm	-	+	-	-	-	-	1
PROTEIN	Fit3	Cytoplasm	-	+	-	-	-	-	1
PROTEIN	Ftr1	Endoplasmic Reticulum	-	+	-	-	-	-	1
PROTEIN	Fre3	Cytoplasm	-	+	-	-	-	-	1
PROTEIN	Fre4	Cytoplasm	-	+	-	-	-	-	1
PROTEIN	Arn1	Cytoplasm	-	+	-	-	-	-	1
PROTEIN	Arn2	Cytoplasm	-	+	-	-	-	-	1
PROTEIN	Enb1	Cytoplasm	-	+	-	-	-	-	1
PROTEIN	Mrs2	Mitochondria	-	+	-	-	-	-	1
PROTEIN	Alr1	Cytoplasm	-	+	-	-	-	-	1
PROTEIN	Alr2	Cytoplasm	-	+	-	-	-	-	1
PROTEIN	Mnr2	Vacuole	-	+	-	-	-	-	1
PROTEIN	Mtm1	Mitochondria	-	+	-	-	-	-	1
PROTEIN	Per1	Vacuole	-	+	-	-	-	-	1
PROTEIN	Mam3	Vacuole	-	+	-	-	-	-	1
PROTEIN	Smf1	Cytoplasm	-	+	-	-	-	-	1
PROTEIN	Fig1	Cytoplasm	-	+	-	-	-	-	1
PROTEIN	Zap1	Nucleus	-	+	-	-	-	-	1
PROTEIN	Mac1	Nucleus	-	+	-	-	-	-	1
PROTEIN	Cup2	Nucleus	-	+	-	-	-	-	1
PROTEIN	Nfs1	Mitochondria	-	+	-	-	-	-	1
PROTEIN	Ktr1	Golgi Complex	-	+	-	-	-	-	1
PROTEIN	Pho84	Cytoplasm	-	+	-	-	-	-	1
PROTEIN	Ppz1	Cytoplasm	-	+	-	-	-	-	1
PROTEIN	Ppz2	Cytoplasm	-	+	-	-	-	-	1
PROTEIN	Sis2	Cytoplasm	-	+	-	-	-	-	1
PROTEIN	Trk2	Cytoplasm	-	+	-	-	-	-	1
PROTEIN	Trk1	Cytoplasm	-	+	-	-	-	-	1
PROTEIN	Sat4	Cytoplasm	-	+	-	-	-	-	1
PROTEIN	Hal5	Cytoplasm	-	+	-	-	-	-	1
PROTEIN	Sky1	Cytoplasm	-	+	-	-	-	-	1
PROTEIN	Tok1	Cytoplasm	-	+	-	-	-	-	1
PROTEIN	Mdm38	Mitochondria	-	+	-	-	-	-	1
PROTEIN	Ylh47	Mitochondria	-	+	-	-	-	-	1
PROTEIN	Vnx1	Vacuole	-	+	-	-	-	-	1
PROTEIN	Vhc1	Vacuole	-	+	-	-	-	-	1
PROTEIN	Nhx1	Endosome	-	+	-	-	-	-	1
PROTEIN	Kha1	Golgi Complex	-	+	-	-	-	-	1
PROTEIN	Pho89	Cytoplasm	-	+	-	-	-	-	1
PROTEIN	Nha1	Cytoplasm	-	+	-	-	-	-	1
PROTEIN	Pma2	Cytoplasm	-	+	-	-	-	-	1
PROTEIN	Ptk2	Cytoplasm	-	+	-	-	-	-	1
PROTEIN	Hrk1	Cytoplasm	-	+	-	-	-	-	1
PROTEIN	Avt1	Vacuole	-	+	-	-	-	-	1
PROTEIN	Avt3	Vacuole	-	+	-	-	-	-	1
PROTEIN	Avt4	Vacuole	-	+	-	-	-	-	1
PROTEIN	Avt6	Vacuole	-	+	-	-	-	-	1
PROTEIN	Pad1	Cytoplasm	-	+	-	-	-	-	1
PROTEIN	Pdr12	Cytoplasm	-	+	-	-	-	-	1
PROTEIN	War1	Nucleus	-	+	-	-	-	-	1
PROTEIN	Fet3	Endoplasmic Reticulum	-	+	-	-	-	-	1
PROTEIN	Cox1	Mitochondria	-	+	-	-	-	-	1
PROTEIN	Cox2	Mitochondria	-	+	-	-	-	-	1
PROTEIN	Pho4	Nucleus	-	+	-	-	-	-	1
PROTEIN	Gsp2	Cytoplasm	-	+	-	-	-	-	1
PROTEIN	Pmr1	Vacuole	-	+	-	-	-	-	1
PROTEIN	Smf2	Cytoplasm	-	+	-	-	-	-	1
PROTEIN	Smf2	Mitochondria	-	+	-	-	-	-	1
PROTEIN	Rim8	Golgi Complex	-	+	-	-	-	-	1
PROTEIN	Cia1	Cytoplasm	-	+	-	-	-	-	1
PROTEIN	Nar1	Cytoplasm	-	+	-	-	-	-	1
PROTEIN	Smf2	Endosome	-	+	-	-	-	-	1
PROTEIN	Ccc1	Vacuole	-	+	-	-	-	-	1
PROTEIN	Zrg17	Cytoplasm	-	+	-	-	-	-	1
PROTEIN	Msc2	Cytoplasm	-	+	-	-	-	-	1
PROTEIN	Fet5	Cytoplasm	-	+	-	-	-	-	1
PROTEIN	Fth1	Cytoplasm	-	+	-	-	-	-	1
PROTEIN	Rim101	Cytoplasm	-	+	-	-	-	-	1
PROTEIN	Rim20	Cytoplasm	-	+	-	-	-	-	1
PROTEIN	Snf7	Cytoplasm	-	+	-	-	-	-	1
PROTEIN	Did4	Cytoplasm	-	+	-	-	-	-	1
PROTEIN	Vps20	Cytoplasm	-	+	-	-	-	-	1
PROTEIN	Vps24	Cytoplasm	-	+	-	-	-	-	1
PROTEIN	cleaved Rim101	Nucleus	-	+	-	-	-	-	1
PROTEIN	Dfg16	Cytoplasm	-	+	-	-	-	-	1
PROTEIN	Rim8	Cytoplasm	-	+	-	-	-	-	1
PROTEIN	Rim9	Cytoplasm	-	+	-	-	-	-	1
PROTEIN	Rim21	Cytoplasm	-	+	-	-	-	-	1
PROTEIN	Nrg1	Cytoplasm	-	+	-	-	-	-	1
PROTEIN	Nrg1	Nucleus	-	+	-	-	-	-	1
PROTEIN	Mid2	outside of the cell	-	+	-	-	-	-	1
PROTEIN	Srv2	Cytoplasm	-	-	+	-	-	-	1
PROTEIN	Cyr1	Cytoplasm	-	-	+	-	-	-	1
PROTEIN	Cdc25	Cytoplasm	-	-	+	-	-	-	1
PROTEIN	Ura7	Cytoplasm	-	-	+	-	-	-	1
PROTEIN	Ira1	Cytoplasm	-	-	+	-	-	-	1
PROTEIN	Ira2	Cytoplasm	-	-	+	-	-	-	1
PROTEIN	Pde2	Cytoplasm	-	-	+	-	-	-	1
PROTEIN	Pde1	Cytoplasm	-	-	+	-	-	-	1
PROTEIN	Cdc28	Cytoplasm	-	-	+	-	-	-	1
PROTEIN	Ras1	Endoplasmic Reticulum	-	-	+	-	-	-	1
PROTEIN	Ras2	Endoplasmic Reticulum	-	-	+	-	-	-	1
PROTEIN	Rce1	Endoplasmic Reticulum	-	-	+	-	-	-	1
PROTEIN	Ste14	Endoplasmic Reticulum	-	-	+	-	-	-	1
PROTEIN	Rgt1	Nucleus	-	-	+	-	-	-	1
PROTEIN	Rim11	Nucleus	-	-	+	-	-	-	1
PROTEIN	Ime1	Nucleus	-	-	+	-	-	-	1
PROTEIN	Med8	Nucleus	-	-	+	-	-	-	1
PROTEIN	Gpb1	Cytoplasm	-	-	+	-	-	-	1
PROTEIN	Gpb2	Cytoplasm	-	-	+	-	-	-	1
PROTEIN	Gpg1	Cytoplasm	-	-	+	-	-	-	1
PROTEIN	Mig1	Cytoplasm	-	-	+	-	-	-	1
PROTEIN	Hxt1	Cytoplasm	-	-	+	-	-	-	1
PROTEIN	Ubp3	Cytoplasm	-	-	+	-	-	-	1
PROTEIN	Std1	Cytoplasm	-	-	+	-	-	-	1
PROTEIN	Mth1	Cytoplasm	-	-	+	-	-	-	1
PROTEIN	Pop2	Nucleus	-	-	+	-	-	-	1
PROTEIN	Ume6	Nucleus	-	-	+	-	-	-	1
PROTEIN	Isw2	Nucleus	-	-	+	-	-	-	1
PROTEIN	Ime2	Cytoplasm	-	-	+	-	-	-	1
PROTEIN	Azf1	Nucleus	-	-	+	-	-	-	1
PROTEIN	Std1	Nucleus	-	-	+	-	-	-	1
PROTEIN	Mth1	Nucleus	-	-	+	-	-	-	1
PROTEIN	Hxk2	Nucleus	-	-	+	-	-	-	1
PROTEIN	Mig1	Nucleus	-	-	+	-	-	-	1
PROTEIN	Ras1	Cytoplasm	-	-	+	-	-	-	1
PROTEIN	Ras2	Cytoplasm	-	-	+	-	-	-	1
PROTEIN	Rgs2	Cytoplasm	-	-	+	-	-	-	1
PROTEIN	Hxt3	Cytoplasm	-	-	+	-	-	-	1
PROTEIN	Mep2	Cytoplasm	-	-	+	-	-	-	1
PROTEIN	Sch9	Cytoplasm	-	-	+	-	-	-	1
PROTEIN	Maf1	Cytoplasm	-	-	+	-	-	-	1
PROTEIN	Maf1	Nucleus	-	-	+	-	-	-	1
PROTEIN	Sok2	Nucleus	-	-	+	-	-	-	1
PROTEIN	Ccr4	Nucleus	-	-	+	-	-	-	1
PROTEIN	Adr1	Nucleus	-	-	+	-	-	-	1
PROTEIN	Rds2	Nucleus	-	-	+	-	-	-	1
PROTEIN	Sip4	Nucleus	-	-	+	-	-	-	1
PROTEIN	Cat8	Nucleus	-	-	+	-	-	-	1
PROTEIN	Hap2	Nucleus	-	-	+	-	-	-	1
PROTEIN	Hap3	Nucleus	-	-	+	-	-	-	1
PROTEIN	Hap5	Nucleus	-	-	+	-	-	-	1
PROTEIN	Hap4	Nucleus	-	-	+	-	-	-	1
PROTEIN	Acc1	Nucleus	-	-	+	-	-	-	1
PROTEIN	Bmh1	Nucleus	-	-	+	-	-	-	1
PROTEIN	Bmh2	Nucleus	-	-	+	-	-	-	1
PROTEIN	Ssb1	Nucleus	-	-	+	-	-	-	1
PROTEIN	Ssb2	Nucleus	-	-	+	-	-	-	1
PROTEIN	Spt20	Nucleus	-	-	+	-	-	-	1
PROTEIN	Gcn5	Nucleus	-	-	+	-	-	-	1
PROTEIN	Tra1	Nucleus	-	-	+	-	-	-	1
PROTEIN	Spt3	Nucleus	-	-	+	-	-	-	1
PROTEIN	Spt8	Nucleus	-	-	+	-	-	-	1
PROTEIN	Mal31	Cytoplasm	-	-	+	-	-	-	1
PROTEIN	Mal31	Vacuole	-	-	+	-	-	-	1
PROTEIN	Meh1	Cytoplasm	-	-	+	-	-	-	1
PROTEIN	Slm4	Cytoplasm	-	-	+	-	-	-	1
PROTEIN	Vam6	Vacuole	-	-	+	-	-	-	1
PROTEIN	Mks1	Cytoplasm	-	-	+	-	-	-	1
PROTEIN	Stb3	Nucleus	-	-	+	-	-	-	1
PROTEIN	Dot6	Nucleus	-	-	+	-	-	-	1
PROTEIN	Tod6	Nucleus	-	-	+	-	-	-	1
PROTEIN	Rtg3	Cytoplasm	-	-	+	-	-	-	1
PROTEIN	Rtg1	Cytoplasm	-	-	+	-	-	-	1
PROTEIN	Rtg2	Cytoplasm	-	-	+	-	-	-	1
PROTEIN	Rho1	Cytoplasm	-	-	+	-	-	-	1
PROTEIN	Ssy5-N	Cytoplasm	-	-	+	-	-	-	1
PROTEIN	Stp1	Cytoplasm	-	-	+	-	-	-	1
PROTEIN	Stp1-N	Cytoplasm	-	-	+	-	-	-	1
PROTEIN	Stp1-C	Cytoplasm	-	-	+	-	-	-	1
PROTEIN	Stp2	Cytoplasm	-	-	+	-	-	-	1
PROTEIN	Stp2-N	Cytoplasm	-	-	+	-	-	-	1
PROTEIN	Stp2-C	Cytoplasm	-	-	+	-	-	-	1
PROTEIN	Stp1-C	Nucleus	-	-	+	-	-	-	1
PROTEIN	Stp2-C	Nucleus	-	-	+	-	-	-	1
PROTEIN	Dal81	Nucleus	-	-	+	-	-	-	1
PROTEIN	Agp1	Endoplasmic Reticulum	-	-	+	-	-	-	1
PROTEIN	Shr3	Endoplasmic Reticulum	-	-	+	-	-	-	1
PROTEIN	Agp1	Cytoplasm	-	-	+	-	-	-	1
PROTEIN	Asi1	Nucleus	-	-	+	-	-	-	1
PROTEIN	Asi2	Nucleus	-	-	+	-	-	-	1
PROTEIN	Asi3	Nucleus	-	-	+	-	-	-	1
PROTEIN	Stp1	Nucleus	-	-	+	-	-	-	1
PROTEIN	Stp2	Nucleus	-	-	+	-	-	-	1
PROTEIN	Bap2	Endoplasmic Reticulum	-	-	+	-	-	-	1
PROTEIN	Bap3	Endoplasmic Reticulum	-	-	+	-	-	-	1
PROTEIN	Tat2	Endoplasmic Reticulum	-	-	+	-	-	-	1
PROTEIN	Ptr2	Endoplasmic Reticulum	-	-	+	-	-	-	1
PROTEIN	Bap2	Cytoplasm	-	-	+	-	-	-	1
PROTEIN	Bap3	Cytoplasm	-	-	+	-	-	-	1
PROTEIN	Ptr2	Cytoplasm	-	-	+	-	-	-	1
PROTEIN	Dot6	Cytoplasm	-	-	+	-	-	-	1
PROTEIN	Tod6	Cytoplasm	-	-	+	-	-	-	1
PROTEIN	Mrs6	Nucleus	-	-	+	-	-	-	1
PROTEIN	Gap1	Cytoplasm	-	-	+	-	-	-	1
PROTEIN	Gap1	Endoplasmic Reticulum	-	-	+	-	-	-	1
PROTEIN	Tat1	Cytoplasm	-	-	+	-	-	-	1
PROTEIN	Tat1	Endoplasmic Reticulum	-	-	+	-	-	-	1
PROTEIN	Tat2	Cytoplasm	-	-	+	-	-	-	1
PROTEIN	Tat2	Vacuole	-	-	+	-	-	-	1
PROTEIN	Gap1	Vacuole	-	-	+	-	-	-	1
PROTEIN	Tat1	Vacuole	-	-	+	-	-	-	1
PROTEIN	Sfp1	Nucleus	-	-	+	-	-	-	1
PROTEIN	Mal11	Cytoplasm	-	-	+	-	-	-	1
PROTEIN	Mal11	Vacuole	-	-	+	-	-	-	1
PROTEIN	Cdc39	Nucleus	-	-	+	-	-	-	1
PROTEIN	Haa1	Nucleus	-	-	+	-	-	-	1
PROTEIN	Cln3	Cytoplasm	-	-	+	-	-	-	1
PROTEIN	Rgt2	Cytoplasm	-	-	+	-	-	-	1
PROTEIN	Hxt2	Cytoplasm	-	-	+	-	-	-	1
PROTEIN	Hxt4	Cytoplasm	-	-	+	-	-	-	1
PROTEIN	Hxt6	Cytoplasm	-	-	+	-	-	-	1
PROTEIN	Hxt7	Cytoplasm	-	-	+	-	-	-	1
PROTEIN	Hxt5	Cytoplasm	-	-	+	-	-	-	1
PROTEIN	Gal2	Cytoplasm	-	-	+	-	-	-	1
PROTEIN	Snf3	Cytoplasm	-	-	+	-	-	-	1
PROTEIN	Stb3	Cytoplasm	-	-	+	-	-	-	1
PROTEIN	Mep1	Cytoplasm	-	-	+	-	-	-	1
PROTEIN	Mep3	Cytoplasm	-	-	+	-	-	-	1
PROTEIN	Opy2	Cytoplasm	-	-	-	+	-	-	1
PROTEIN	Sko1	Cytoplasm	-	-	-	+	-	-	1
PROTEIN	Sch9	Nucleus	-	-	-	+	-	-	1
PROTEIN	Gcn4	Nucleus	-	-	-	+	-	-	1
PROTEIN	Fps1	Cytoplasm	-	-	-	+	-	-	1
PROTEIN	Stl1	Cytoplasm	-	-	-	+	-	-	1
PROTEIN	Ask10	Cytoplasm	-	-	-	+	-	-	1
PROTEIN	Rgc1	Cytoplasm	-	-	-	+	-	-	1
PROTEIN	Gpd1	Cytoplasm	-	-	-	+	-	-	1
PROTEIN	Gpd2	Cytoplasm	-	-	-	+	-	-	1
PROTEIN	Gpp1	Cytoplasm	-	-	-	+	-	-	1
PROTEIN	Gpp2	Cytoplasm	-	-	-	+	-	-	1
PROTEIN	Gcy1	Cytoplasm	-	-	-	+	-	-	1
PROTEIN	Dak2	Cytoplasm	-	-	-	+	-	-	1
PROTEIN	Dak1	Cytoplasm	-	-	-	+	-	-	1
PROTEIN	Ypr1	Cytoplasm	-	-	-	+	-	-	1
PROTEIN	Gup1	Cytoplasm	-	-	-	+	-	-	1
PROTEIN	Gup2	Cytoplasm	-	-	-	+	-	-	1
PROTEIN	Aqy2	Cytoplasm	-	-	-	+	-	-	1
PROTEIN	Aqy1	Cytoplasm	-	-	-	+	-	-	1
PROTEIN	Gut1	Cytoplasm	-	-	-	+	-	-	1
PROTEIN	Gut2	Cytoplasm	-	-	-	+	-	-	1
PROTEIN	Mga2	Nucleus	-	-	-	+	-	-	1
PROTEIN	Yfl054c	Cytoplasm	-	-	-	+	-	-	1
PROTEIN	Tpi1	Cytoplasm	-	-	-	+	-	-	1
PROTEIN	Fba1	Cytoplasm	-	-	-	+	-	-	1
PROTEIN	Pfk26	Cytoplasm	-	-	-	+	-	-	1
PROTEIN	Pfk27	Cytoplasm	-	-	-	+	-	-	1
PROTEIN	Suc2	Cytoplasm	-	-	-	+	-	-	1
PROTEIN	Upc2	Nucleus	-	-	-	+	-	-	1
PROTEIN	Nma111	Cytoplasm	-	-	-	+	-	-	1
PROTEIN	Hal1	Nucleus	-	-	-	+	-	-	1
PROTEIN	Ykl069w	Cytoplasm	-	-	-	-	+	-	1
PROTEIN	Ybp1	Cytoplasm	-	-	-	-	+	-	1
PROTEIN	Yap1-Ox	Nucleus	-	-	-	-	+	-	1
PROTEIN	Yap1	Cytoplasm	-	-	-	-	+	-	1
PROTEIN	Urm1	Cytoplasm	-	-	-	-	+	-	1
PROTEIN	Ump1	Nucleus	-	-	-	-	+	-	1
PROTEIN	Uba4	Cytoplasm	-	-	-	-	+	-	1
PROTEIN	Tsa2-Ox	Cytoplasm	-	-	-	-	+	-	1
PROTEIN	Tsa2	Cytoplasm	-	-	-	-	+	-	1
PROTEIN	Tsa1-Ox	Cytoplasm	-	-	-	-	+	-	1
PROTEIN	Tsa1	Cytoplasm	-	-	-	-	+	-	1
PROTEIN	Trx3-Ox	Mitochondria	-	-	-	-	+	-	1
PROTEIN	Trx3	Mitochondria	-	-	-	-	+	-	1
PROTEIN	Trx2-Ox	Cytoplasm	-	-	-	-	+	-	1
PROTEIN	Trx2	Cytoplasm	-	-	-	-	+	-	1
PROTEIN	Trx1-Ox	Cytoplasm	-	-	-	-	+	-	1
PROTEIN	Trx1	Cytoplasm	-	-	-	-	+	-	1
PROTEIN	Trr2	Mitochondria	-	-	-	-	+	-	1
PROTEIN	Trr1	Cytoplasm	-	-	-	-	+	-	1
PROTEIN	Str3-Ox	Peroxisome	-	-	-	-	+	-	1
PROTEIN	Str3	Peroxisome	-	-	-	-	+	-	1
PROTEIN	Ssn8	Nucleus	-	-	-	-	+	-	1
PROTEIN	Srx1	Cytoplasm	-	-	-	-	+	-	1
PROTEIN	Rox3	Nucleus	-	-	-	-	+	-	1
PROTEIN	Rlm1	Cytoplasm	-	-	-	-	+	-	1
PROTEIN	Pse1	Cytoplasm	-	-	-	-	+	-	1
PROTEIN	Prx1-Ox	Mitochondria	-	-	-	-	+	-	1
PROTEIN	Prx1	Mitochondria	-	-	-	-	+	-	1
PROTEIN	Mxr2	Cytoplasm	-	-	-	-	+	-	1
PROTEIN	Mxr1	Cytoplasm	-	-	-	-	+	-	1
PROTEIN	Msi1	Nucleus	-	-	-	-	+	-	1
PROTEIN	Methionine sulfoxide	Cytoplasm	-	-	-	-	+	-	1
PROTEIN	Met Protein	Cytoplasm	-	-	-	-	+	-	1
PROTEIN	Kap123	Cytoplasm	-	-	-	-	+	-	1
PROTEIN	Isa2	Mitochondria	-	-	-	-	+	-	1
PROTEIN	Isa1	Mitochondria	-	-	-	-	+	-	1
PROTEIN	Hyr1-Ox	Cytoplasm	-	-	-	-	+	-	1
PROTEIN	Hyr1	Cytoplasm	-	-	-	-	+	-	1
PROTEIN	Gtt2	Mitochondria	-	-	-	-	+	-	1
PROTEIN	Gtt1	Endoplasmic Reticulum	-	-	-	-	+	-	1
PROTEIN	Gto3	Cytoplasm	-	-	-	-	+	-	1
PROTEIN	Gto2	Cytoplasm	-	-	-	-	+	-	1
PROTEIN	Gto1	Peroxisome	-	-	-	-	+	-	1
PROTEIN	Gsh2	Cytoplasm	-	-	-	-	+	-	1
PROTEIN	Gsh1	Cytoplasm	-	-	-	-	+	-	1
PROTEIN	Grx8	Cytoplasm	-	-	-	-	+	-	1
PROTEIN	Grx7	Golgi Complex	-	-	-	-	+	-	1
PROTEIN	Grx6	Golgi Complex	-	-	-	-	+	-	1
PROTEIN	Grx5-Ox	Mitochondria	-	-	-	-	+	-	1
PROTEIN	Grx5	Mitochondria	-	-	-	-	+	-	1
PROTEIN	Grx2	Mitochondria	-	-	-	-	+	-	1
PROTEIN	Grx2	Cytoplasm	-	-	-	-	+	-	1
PROTEIN	Grx1	Cytoplasm	-	-	-	-	+	-	1
PROTEIN	Gpx2	Cytoplasm	-	-	-	-	+	-	1
PROTEIN	Gpx1	Cytoplasm	-	-	-	-	+	-	1
PROTEIN	Glr1	Mitochondria	-	-	-	-	+	-	1
PROTEIN	Glr1	Cytoplasm	-	-	-	-	+	-	1
PROTEIN	Fap7	Nucleus	-	-	-	-	+	-	1
PROTEIN	Dot5	Nucleus	-	-	-	-	+	-	1
PROTEIN	Doa4	Nucleus	-	-	-	-	+	-	1
PROTEIN	Ctt1	Cytoplasm	-	-	-	-	+	-	1
PROTEIN	Cta1	Mitochondria	-	-	-	-	+	-	1
PROTEIN	Ccp1-Ox	Mitochondria	-	-	-	-	+	-	1
PROTEIN	Ccp1	Mitochondria	-	-	-	-	+	-	1
PROTEIN	Cad1-Ox	Cytoplasm	-	-	-	-	+	-	1
PROTEIN	Cad1-Ox	Nucleus	-	-	-	-	+	-	1
PROTEIN	Ask10	Nucleus	-	-	-	-	+	-	1
PROTEIN	Ahp1	Cytoplasm	-	-	-	-	+	-	1
PROTEIN	Grx4-Ox	Cytoplasm	-	-	-	-	+	-	1
PROTEIN	Grx3-Ox	Cytoplasm	-	-	-	-	+	-	1
PROTEIN	Cta1	Peroxisome	-	-	-	-	+	-	1
PROTEIN	Yap1-Ox	Cytoplasm	-	-	-	-	+	-	1
PROTEIN	Bcp1	Nucleus	+	-	-	-	-	-	1
PROTEIN	Cdc37	Cytoplasm	+	-	-	-	-	-	1
PROTEIN	Cpr7	Cytoplasm	+	-	-	-	-	-	1
PROTEIN	Doa4	Vacuole	+	-	-	-	-	-	1
PROTEIN	End3	Cytoplasm	+	-	-	-	-	-	1
PROTEIN	Sla2	Cytoplasm	+	-	-	-	-	-	1
PROTEIN	Hsf1	Cytoplasm	+	-	-	-	-	-	1
PROTEIN	Kap123	Nucleus	+	-	-	-	-	-	1
PROTEIN	Mss4	Nucleus	+	-	-	-	-	-	1
PROTEIN	Nth1	Cytoplasm	+	-	-	-	-	-	1
PROTEIN	Pep4	Vacuole	+	-	-	-	-	-	1
PROTEIN	Ppt1	Nucleus	+	-	-	-	-	-	1
PROTEIN	Sro9	Nucleus	+	-	-	-	-	-	1
PROTEIN	Ssa1/2/3/4	Nucleus	+	-	-	-	-	-	1
PROTEIN	Tpp1	Cytoplasm	+	-	-	-	-	-	1
PROTEIN	Tps1	Cytoplasm	+	-	-	-	-	-	1
PROTEIN	Tps2	Cytoplasm	+	-	-	-	-	-	1
PROTEIN	Tps3	Cytoplasm	+	-	-	-	-	-	1
PROTEIN	Tsl1	Cytoplasm	+	-	-	-	-	-	1
PROTEIN	Ydj1	Nucleus	+	-	-	-	-	-	1
PROTEIN	Fur4	Cytoplasm	+	-	-	-	-	-	1
PROTEIN	Fur4	Vacuole	+	-	-	-	-	-	1
PROTEIN	Wsc2	Cytoplasm	+	-	-	-	-	-	1
PROTEIN	Wsc3	Cytoplasm	+	-	-	-	-	-	1
PROTEIN	Rim15	Cytoplasm	+	-	-	-	-	-	1
PROTEIN	Gal11	Nucleus	+	-	-	-	-	-	1
PROTEIN	Chs3	Golgi Complex	+	-	-	-	-	-	1
PROTEIN	Chs3	Cytoplasm	+	-	-	-	-	-	1
PROTEIN	Hsp82/Hsc82	Nucleus	+	-	-	-	-	-	1
PROTEIN	Ssa2	Nucleus	+	-	-	-	-	-	1
PROTEIN	Hsp82/Hsc82	Cytoplasm	+	-	-	-	-	-	1
PROTEIN	Ssa1/3/4	Cytoplasm	+	-	-	-	-	-	1
PROTEIN	Ydj1	Cytoplasm	+	-	-	-	-	-	1
PROTEIN	Sro9	Cytoplasm	+	-	-	-	-	-	1
PROTEIN	Mcm1	Nucleus	-	-	-	-	-	+	1
PROTEIN	Ste7	Cytoplasm	-	-	-	-	-	+	1
PROTEIN	Ste12	Nucleus	-	-	-	-	-	+	1
PROTEIN	Ste5	Cytoplasm	-	-	-	-	-	+	1
PROTEIN	Sst2	Cytoplasm	-	-	-	-	-	+	1
PROTEIN	Far1	Nucleus	-	-	-	-	-	+	1
PROTEIN	Bem1	Cytoplasm	-	-	-	-	-	+	1
PROTEIN	Pse1	Nucleus	-	-	-	-	-	+	1
PROTEIN	Dig1	Nucleus	-	-	-	-	-	+	1
PROTEIN	Dig2	Nucleus	-	-	-	-	-	+	1
PROTEIN	Kss1	Cytoplasm	-	-	-	-	-	+	1
PROTEIN	Tec1	Nucleus	-	-	-	-	-	+	1
PROTEIN	Ste5	Nucleus	-	-	-	-	-	+	1
PROTEIN	Mf(alpha)1/2	outside of the cell	-	-	-	-	-	+	1
PROTEIN	Kss1	Nucleus	-	-	-	-	-	+	1
PROTEIN	Ste3	Cytoplasm	-	-	-	-	-	+	1
PROTEIN	Cdc24	Nucleus	-	-	-	-	-	+	1
PROTEIN	Ste12	Cytoplasm	-	-	-	-	-	+	1
PROTEIN	Sfl1	Nucleus	-	-	-	-	-	+	1
PROTEIN	Ste3	Vacuole	-	-	-	-	-	+	1
PROTEIN	Ubc1	Cytoplasm	-	-	-	-	-	+	1
PROTEIN	Ubc4	Cytoplasm	-	-	-	-	-	+	1
PROTEIN	Ubc5	Cytoplasm	-	-	-	-	-	+	1
PROTEIN	Ste2	Cytoplasm	-	-	-	-	-	+	1
PROTEIN	Dia2	Nucleus	-	-	-	-	-	+	1
PROTEIN	Mfa1/2	outside of the cell	-	-	-	-	-	+	1
PROTEIN	Bar1	outside of the cell	-	-	-	-	-	+	1
PROTEIN	Bar1	Cytoplasm	-	-	-	-	-	+	1
PROTEIN	Ste2	Vacuole	-	-	-	-	-	+	1
PROTEIN	Asg7	Cytoplasm	-	-	-	-	-	+	1
PROTEIN	Rad6	Cytoplasm	-	-	-	-	-	+	1
PROTEIN	Msg5	Nucleus	-	-	-	-	-	+	1
PROTEIN	Bud2	Cytoplasm	-	-	-	-	-	+	1
PROTEIN	Bud5	Cytoplasm	-	-	-	-	-	+	1
PROTEIN	MATalpha1	Nucleus	-	-	-	-	-	+	1
PROTEIN	MATalpha2	Nucleus	-	-	-	-	-	+	1
PROTEIN	Mpt5	Cytoplasm	-	-	-	-	-	+	1
PROTEIN	Gpa1	Cytoplasm	-	-	-	-	-	+	1
PROTEIN	Ste6	Cytoplasm	-	-	-	-	-	+	1
PROTEIN	Mf(alpha)1/2	Cytoplasm	-	-	-	-	-	+	1
RNA	HSP12	Nucleus	+	+	+	+	+	-	5
RNA	CTT1	Nucleus	+	+	+	+	+	-	5
RNA	HSP26	Nucleus	+	+	+	+	+	-	5
RNA	PGK1	Nucleus	+	+	+	+	+	-	5
RNA	TPS1	Nucleus	+	+	-	+	+	-	4
RNA	HSP150	Nucleus	+	+	-	+	+	-	4
RNA	CRH1	Nucleus	+	+	-	+	+	-	4
RNA	DFG5	Nucleus	+	+	-	+	+	-	4
RNA	PIR1	Nucleus	+	+	-	+	+	-	4
RNA	GSC2	Nucleus	+	+	-	+	+	-	4
RNA	RPN4	Nucleus	+	+	+	-	+	-	4
RNA	FIT2	Nucleus	+	+	-	+	+	-	4
RNA	PCL1	Nucleus	+	+	-	+	+	-	4
RNA	YLR042C	Nucleus	+	+	-	+	+	-	4
RNA	PRY2	Nucleus	+	+	-	+	+	-	4
RNA	PST1	Nucleus	+	+	-	+	+	-	4
RNA	SED1	Nucleus	+	+	-	+	+	-	4
RNA	CWP1	Nucleus	+	+	-	+	+	-	4
RNA	CCW14	Nucleus	+	+	-	+	+	-	4
RNA	NCW2	Nucleus	+	+	-	+	+	-	4
RNA	PIR3	Nucleus	+	+	-	+	+	-	4
RNA	CIS3	Nucleus	+	+	-	+	+	-	4
RNA	CHS3	Nucleus	+	+	-	+	+	-	4
RNA	BGL2	Nucleus	+	+	-	+	+	-	4
RNA	SLT2	Nucleus	+	+	-	+	+	-	4
RNA	KDX1	Nucleus	+	+	-	+	+	-	4
RNA	FKS1	Nucleus	+	+	-	+	+	-	4
RNA	YGP1	Nucleus	+	+	-	+	+	-	4
RNA	CHA1	Nucleus	+	+	-	+	+	-	4
RNA	SPS100	Nucleus	+	+	-	+	+	-	4
RNA	PCL2	Nucleus	+	+	-	+	+	-	4
RNA	HSP104	Nucleus	+	-	+	+	+	-	4
RNA	CIT2	Nucleus	+	+	+	-	-	-	3
RNA	CYC7	Nucleus	+	+	-	+	-	-	3
RNA	CYB2	Nucleus	+	+	-	+	-	-	3
RNA	SOD2	Nucleus	+	+	-	-	+	-	3
RNA	ENA1	Nucleus	+	+	-	+	-	-	3
RNA	TPS2	Nucleus	+	+	-	+	-	-	3
RNA	HXT2	Nucleus	+	+	+	-	-	-	3
RNA	CUP1	Nucleus	+	+	+	-	-	-	3
RNA	GRX1	Nucleus	-	+	-	+	+	-	3
RNA	DAK1	Nucleus	-	+	-	+	+	-	3
RNA	TSL1	Nucleus	+	+	-	+	-	-	3
RNA	TSA2	Nucleus	-	+	-	+	+	-	3
RNA	DDR2	Nucleus	-	+	+	+	-	-	3
RNA	ALD3	Nucleus	+	+	-	+	-	-	3
RNA	PNC1	Nucleus	-	+	+	+	-	-	3
RNA	YNL134C	Nucleus	-	+	-	+	+	-	3
RNA	YDL124W	Nucleus	-	+	-	+	+	-	3
RNA	FLO11	Nucleus	-	+	+	-	-	+	3
RNA	GCN4	Cytoplasm	+	-	+	-	+	-	3
RNA	GAP1	Nucleus	-	-	+	+	+	-	3
RNA	MEP2	Nucleus	-	-	+	+	+	-	3
RNA	GLN1	Nucleus	-	-	+	+	+	-	3
RNA	GDH2	Nucleus	-	-	+	+	+	-	3
RNA	MEP1	Nucleus	-	-	+	+	+	-	3
RNA	MEP3	Nucleus	-	-	+	+	+	-	3
RNA	FET4	Nucleus	-	+	-	-	+	-	2
RNA	PMC1	Nucleus	+	+	-	-	-	-	2
RNA	PMR1	Nucleus	+	+	-	-	-	-	2
RNA	YOR385W	Nucleus	+	+	-	-	-	-	2
RNA	ALD4	Nucleus	+	+	-	-	-	-	2
RNA	HXT7	Nucleus	+	+	-	-	-	-	2
RNA	HXK1	Nucleus	+	+	-	-	-	-	2
RNA	CMK2	Nucleus	+	+	-	-	-	-	2
RNA	DIA1	Nucleus	+	+	-	-	-	-	2
RNA	CYC1	Nucleus	+	+	-	-	-	-	2
RNA	COR1	Nucleus	+	+	-	-	-	-	2
RNA	CYT1	Nucleus	+	+	-	-	-	-	2
RNA	HEM13	Nucleus	+	+	-	-	-	-	2
RNA	HMG1	Nucleus	+	+	-	-	-	-	2
RNA	ERG11	Nucleus	+	+	-	-	-	-	2
RNA	YHB1	Nucleus	+	+	-	-	-	-	2
RNA	HYP2	Nucleus	+	+	-	-	-	-	2
RNA	ROX1	Nucleus	+	+	-	-	-	-	2
RNA	CTH1	Nucleus	-	+	-	-	+	-	2
RNA	PTP2	Nucleus	-	+	-	+	-	-	2
RNA	PTP3	Nucleus	-	+	-	+	-	-	2
RNA	STL1	Nucleus	-	+	-	+	-	-	2
RNA	GPD1	Nucleus	-	+	-	+	-	-	2
RNA	GPP2	Nucleus	-	+	-	+	-	-	2
RNA	MDH1	Nucleus	+	+	-	-	-	-	2
RNA	GSY2	Nucleus	+	+	-	-	-	-	2
RNA	GLO1	Nucleus	-	+	-	+	-	-	2
RNA	PHO89	Nucleus	+	+	-	-	-	-	2
RNA	TSA1	Nucleus	-	+	-	-	+	-	2
RNA	GYP7	Nucleus	+	+	-	-	-	-	2
RNA	YPT53	Nucleus	+	+	-	-	-	-	2
RNA	RCN1	Nucleus	+	+	-	-	-	-	2
RNA	SOD1	Nucleus	-	+	-	-	+	-	2
RNA	FIT1	Nucleus	-	+	-	-	+	-	2
RNA	FIT3	Nucleus	-	+	-	-	+	-	2
RNA	FRE2	Nucleus	-	+	-	-	+	-	2
RNA	FRE3	Nucleus	-	+	-	-	+	-	2
RNA	FRE4	Nucleus	-	+	-	-	+	-	2
RNA	FET3	Nucleus	-	+	-	-	+	-	2
RNA	FTR1	Nucleus	-	+	-	-	+	-	2
RNA	ATX1	Nucleus	-	+	-	-	+	-	2
RNA	CCC2	Nucleus	-	+	-	-	+	-	2
RNA	ARN1	Nucleus	-	+	-	-	+	-	2
RNA	ARN2	Nucleus	-	+	-	-	+	-	2
RNA	SMF3	Nucleus	-	+	-	-	+	-	2
RNA	FET5	Nucleus	-	+	-	-	+	-	2
RNA	FTH1	Nucleus	-	+	-	-	+	-	2
RNA	COT1	Nucleus	-	+	-	-	+	-	2
RNA	MRS4	Nucleus	-	+	-	-	+	-	2
RNA	FRE5	Nucleus	-	+	-	-	+	-	2
RNA	HMX1	Nucleus	-	+	-	-	+	-	2
RNA	TIS11	Nucleus	-	+	-	-	+	-	2
RNA	VHT1	Nucleus	-	+	-	-	+	-	2
RNA	HAL5	Nucleus	+	+	-	-	-	-	2
RNA	PHO84	Nucleus	-	+	-	+	-	-	2
RNA	RTC3	Nucleus	-	+	-	+	-	-	2
RNA	ALD2	Nucleus	-	+	-	+	-	-	2
RNA	HBT1	Nucleus	-	+	-	+	-	-	2
RNA	SOL4	Nucleus	-	+	-	+	-	-	2
RNA	RGI1	Nucleus	-	+	-	+	-	-	2
RNA	PHM8	Nucleus	-	+	-	+	-	-	2
RNA	PUT4	Nucleus	-	+	-	+	-	-	2
RNA	NQM1	Nucleus	-	+	-	+	-	-	2
RNA	FMP48	Nucleus	-	+	-	+	-	-	2
RNA	AIM17	Nucleus	-	+	-	+	-	-	2
RNA	BDH2	Nucleus	-	+	-	+	-	-	2
RNA	GLK1	Nucleus	-	+	-	+	-	-	2
RNA	YKL151C	Nucleus	-	+	-	+	-	-	2
RNA	MCR1	Nucleus	-	+	-	+	-	-	2
RNA	STF2	Nucleus	-	+	-	+	-	-	2
RNA	TKL2	Nucleus	-	+	-	+	-	-	2
RNA	POM33	Nucleus	-	+	-	+	-	-	2
RNA	UGP1	Nucleus	-	+	-	+	-	-	2
RNA	YMR090W	Nucleus	-	+	-	+	-	-	2
RNA	SPG3	Nucleus	-	+	-	+	-	-	2
RNA	PHM7	Nucleus	-	+	-	+	-	-	2
RNA	PAI3	Nucleus	-	+	-	+	-	-	2
RNA	PRX1	Nucleus	-	+	-	+	-	-	2
RNA	GRE1	Nucleus	-	+	-	+	-	-	2
RNA	FMP45	Nucleus	-	+	-	+	-	-	2
RNA	ARA1	Nucleus	-	+	-	+	-	-	2
RNA	OM45	Nucleus	-	+	-	+	-	-	2
RNA	EMI2	Nucleus	-	+	-	+	-	-	2
RNA	SPI1	Nucleus	-	+	-	+	-	-	2
RNA	MSC1	Nucleus	-	+	-	+	-	-	2
RNA	QCR2	Nucleus	+	+	-	-	-	-	2
RNA	FRM2	Nucleus	-	+	-	+	-	-	2
RNA	TPI1	Nucleus	-	+	-	+	-	-	2
RNA	FBA1	Nucleus	-	+	-	+	-	-	2
RNA	ENO2	Nucleus	-	+	-	+	-	-	2
RNA	GPM1	Nucleus	-	+	-	+	-	-	2
RNA	SUC2	Nucleus	-	+	+	-	-	-	2
RNA	HXT1	Nucleus	-	-	+	+	-	-	2
RNA	HSP30	Nucleus	+	-	+	-	-	-	2
RNA	SSA3	Nucleus	+	-	+	-	-	-	2
RNA	RPN1	Nucleus	+	-	+	-	-	-	2
RNA	PRE6	Nucleus	+	-	+	-	-	-	2
RNA	RPT2	Nucleus	+	-	+	-	-	-	2
RNA	MAG1	Nucleus	+	-	+	-	-	-	2
RNA	GRE2	Nucleus	-	-	-	+	+	-	2
RNA	TIP1	Nucleus	+	-	-	+	-	-	2
RNA	HSP42	Nucleus	+	-	-	+	-	-	2
RNA	SSA4	Nucleus	+	-	-	+	-	-	2
RNA	SSA1	Nucleus	+	-	-	-	+	-	2
RNA	HSP82	Nucleus	+	-	-	-	+	-	2
RNA	ZRT1	Nucleus	-	+	-	-	-	-	1
RNA	ZRT2	Nucleus	-	+	-	-	-	-	1
RNA	CCC1	Nucleus	-	+	-	-	-	-	1
RNA	MRS3	Nucleus	-	+	-	-	-	-	1
RNA	BIO5	Nucleus	-	+	-	-	-	-	1
RNA	GLT1	Nucleus	-	+	-	-	-	-	1
RNA	GDH3	Nucleus	-	+	-	-	-	-	1
RNA	ZRC1	Nucleus	-	+	-	-	-	-	1
RNA	YLR194C	Nucleus	-	+	-	-	-	-	1
RNA	ZRG17	Nucleus	-	+	-	-	-	-	1
RNA	ADH1	Nucleus	-	+	-	-	-	-	1
RNA	ZRR1	Nucleus	-	+	-	-	-	-	1
RNA	ADH3	Nucleus	-	+	-	-	-	-	1
RNA	ADH4	Nucleus	-	+	-	-	-	-	1
RNA	PIS1	Nucleus	-	+	-	-	-	-	1
RNA	PAH1	Nucleus	-	+	-	-	-	-	1
RNA	EKI1	Nucleus	-	+	-	-	-	-	1
RNA	CLN2	Nucleus	-	+	-	-	-	-	1
RNA	CKI1	Nucleus	-	+	-	-	-	-	1
RNA	VCX1	Nucleus	-	+	-	-	-	-	1
RNA	MET3	Nucleus	-	+	-	-	-	-	1
RNA	MET14	Nucleus	-	+	-	-	-	-	1
RNA	MET16	Nucleus	-	+	-	-	-	-	1
RNA	MET30	Nucleus	-	+	-	-	-	-	1
RNA	SWE1	Nucleus	-	+	-	-	-	-	1
RNA	MCK1	Nucleus	-	+	-	-	-	-	1
RNA	SAM3	Nucleus	-	+	-	-	-	-	1
RNA	MT-tRNA	Mitochondria	-	+	-	-	-	-	1
RNA	CY-tRNA	Cytoplasm	-	+	-	-	-	-	1
RNA	MUP1	Nucleus	-	+	-	-	-	-	1
RNA	GPX1	Nucleus	-	+	-	-	-	-	1
RNA	CLN1	Nucleus	-	+	-	-	-	-	1
RNA	FRT1	Nucleus	-	+	-	-	-	-	1
RNA	FRT2	Nucleus	-	+	-	-	-	-	1
RNA	FRE1	Nucleus	-	+	-	-	-	-	1
RNA	FRE7	Nucleus	-	+	-	-	-	-	1
RNA	FRE6	Nucleus	-	+	-	-	-	-	1
RNA	CTR1	Nucleus	-	+	-	-	-	-	1
RNA	CTR2	Nucleus	-	+	-	-	-	-	1
RNA	CTR3	Nucleus	-	+	-	-	-	-	1
RNA	IRC7	Nucleus	-	+	-	-	-	-	1
RNA	CRS5	Nucleus	-	+	-	-	-	-	1
RNA	ARN3	Nucleus	-	+	-	-	-	-	1
RNA	ARN4	Nucleus	-	+	-	-	-	-	1
RNA	DPP1	Nucleus	-	+	-	-	-	-	1
RNA	PDR12	Nucleus	-	+	-	-	-	-	1
RNA	ZAP1	Nucleus	-	+	-	-	-	-	1
RNA	ZRT3	Nucleus	-	+	-	-	-	-	1
RNA	CTS1	Nucleus	-	+	-	-	-	-	1
RNA	NRG1	Nucleus	-	+	-	-	-	-	1
RNA	PRB1	Nucleus	-	+	-	-	-	-	1
RNA	RIM8	Nucleus	-	+	-	-	-	-	1
RNA	SMP1	Nucleus	-	+	-	-	-	-	1
RNA	YDL038C	Nucleus	-	+	-	-	-	-	1
RNA	YJR061W	Nucleus	-	+	-	-	-	-	1
RNA	GAL1	Nucleus	-	+	-	-	-	-	1
RNA	GAL10	Nucleus	-	+	-	-	-	-	1
RNA	STA1	Nucleus	-	+	-	-	-	-	1
RNA	ZPS1	Nucleus	-	+	-	-	-	-	1
RNA	CLN3	Nucleus	-	-	+	-	-	-	1
RNA	HXT4	Nucleus	-	-	+	-	-	-	1
RNA	HXK2	Nucleus	-	-	+	-	-	-	1
RNA	HXT5	Nucleus	-	-	+	-	-	-	1
RNA	IME2	Nucleus	-	-	+	-	-	-	1
RNA	Uncharged tRNA	Cytoplasm	-	-	+	-	-	-	1
RNA	POX1	Nucleus	-	-	+	-	-	-	1
RNA	PEX11	Nucleus	-	-	+	-	-	-	1
RNA	POT1	Nucleus	-	-	+	-	-	-	1
RNA	ADH2	Nucleus	-	-	+	-	-	-	1
RNA	CTA1	Nucleus	-	-	+	-	-	-	1
RNA	GUT1	Nucleus	-	-	+	-	-	-	1
RNA	GUT2	Nucleus	-	-	+	-	-	-	1
RNA	SIP4	Nucleus	-	-	+	-	-	-	1
RNA	ADR1	Nucleus	-	-	+	-	-	-	1
RNA	HAP4	Nucleus	-	-	+	-	-	-	1
RNA	SUT1	Nucleus	-	-	+	-	-	-	1
RNA	MAE1	Nucleus	-	-	+	-	-	-	1
RNA	PDC1	Nucleus	-	-	+	-	-	-	1
RNA	ICL1	Nucleus	-	-	+	-	-	-	1
RNA	FBP1	Nucleus	-	-	+	-	-	-	1
RNA	PCK1	Nucleus	-	-	+	-	-	-	1
RNA	MLS1	Nucleus	-	-	+	-	-	-	1
RNA	CAT8	Nucleus	-	-	+	-	-	-	1
RNA	ACO1	Nucleus	-	-	+	-	-	-	1
RNA	DLD3	Nucleus	-	-	+	-	-	-	1
RNA	IDH2	Nucleus	-	-	+	-	-	-	1
RNA	IDH1	Nucleus	-	-	+	-	-	-	1
RNA	RPS13	Nucleus	-	-	+	-	-	-	1
RNA	AGP1	Nucleus	-	-	+	-	-	-	1
RNA	BAP2	Nucleus	-	-	+	-	-	-	1
RNA	BAP3	Nucleus	-	-	+	-	-	-	1
RNA	TAT1	Nucleus	-	-	+	-	-	-	1
RNA	TAT2	Nucleus	-	-	+	-	-	-	1
RNA	PTR2	Nucleus	-	-	+	-	-	-	1
RNA	Ribi genes	Nucleus	-	-	+	-	-	-	1
RNA	RP genes	Nucleus	-	-	+	-	-	-	1
RNA	TOD6	Nucleus	-	-	+	-	-	-	1
RNA	RPS4	Nucleus	-	-	+	-	-	-	1
RNA	RPL29	Nucleus	-	-	+	-	-	-	1
RNA	tRNA	Nucleus	-	-	+	-	-	-	1
RNA	HAL1	Nucleus	-	-	-	+	-	-	1
RNA	OCH1	Nucleus	-	-	-	+	-	-	1
RNA	OLE1	Nucleus	-	-	-	+	-	-	1
RNA	TIR1	Nucleus	-	-	-	+	-	-	1
RNA	TIR2	Nucleus	-	-	-	+	-	-	1
RNA	INO1	Nucleus	-	-	-	+	-	-	1
RNA	OPI3	Nucleus	-	-	-	+	-	-	1
RNA	AQY2	Nucleus	-	-	-	+	-	-	1
RNA	SIP18	Nucleus	-	-	-	+	-	-	1
RNA	DAN1	Nucleus	-	-	-	+	-	-	1
RNA	DAN2	Nucleus	-	-	-	+	-	-	1
RNA	DAN3	Nucleus	-	-	-	+	-	-	1
RNA	DAN4	Nucleus	-	-	-	+	-	-	1
RNA	TIR3	Nucleus	-	-	-	+	-	-	1
RNA	TIR4	Nucleus	-	-	-	+	-	-	1
RNA	UPC2	Nucleus	-	-	-	+	-	-	1
RNA	GRX2	Nucleus	-	-	-	+	-	-	1
RNA	uncharged tRNA	Cytoplasm	-	-	-	-	+	-	1
RNA	charged tRNA	Cytoplasm	-	-	-	-	+	-	1
RNA	ZWF1	Nucleus	-	-	-	-	+	-	1
RNA	YCF1	Nucleus	-	-	-	-	+	-	1
RNA	UBI4	Nucleus	-	-	-	-	+	-	1
RNA	UBA1	Nucleus	-	-	-	-	+	-	1
RNA	TRX2	Nucleus	-	-	-	-	+	-	1
RNA	TRR1	Nucleus	-	-	-	-	+	-	1
RNA	TAL1	Nucleus	-	-	-	-	+	-	1
RNA	SIT1	Nucleus	-	-	-	-	+	-	1
RNA	SHM2	Nucleus	-	-	-	-	+	-	1
RNA	RPT1	Nucleus	-	-	-	-	+	-	1
RNA	RPI1	Nucleus	-	-	-	-	+	-	1
RNA	RNR4	Nucleus	-	-	-	-	+	-	1
RNA	RNR3	Nucleus	-	-	-	-	+	-	1
RNA	RLM1	Nucleus	-	-	-	-	+	-	1
RNA	PGM2	Nucleus	-	-	-	-	+	-	1
RNA	PDI1	Nucleus	-	-	-	-	+	-	1
RNA	OYE3	Nucleus	-	-	-	-	+	-	1
RNA	OLA1	Nucleus	-	-	-	-	+	-	1
RNA	MPR1	Nucleus	-	-	-	-	+	-	1
RNA	MIH1	Nucleus	-	-	-	-	+	-	1
RNA	LYS20	Nucleus	-	-	-	-	+	-	1
RNA	HYR1	Nucleus	-	-	-	-	+	-	1
RNA	HSP78	Nucleus	-	-	-	-	+	-	1
RNA	GTT2	Nucleus	-	-	-	-	+	-	1
RNA	GTO1	Nucleus	-	-	-	-	+	-	1
RNA	GSH1	Nucleus	-	-	-	-	+	-	1
RNA	GRX7	Nucleus	-	-	-	-	+	-	1
RNA	GRX6	Nucleus	-	-	-	-	+	-	1
RNA	GLR1	Nucleus	-	-	-	-	+	-	1
RNA	ENB1	Nucleus	-	-	-	-	+	-	1
RNA	DNM1	Nucleus	-	-	-	-	+	-	1
RNA	CYS3	Nucleus	-	-	-	-	+	-	1
RNA	CDC48	Nucleus	-	-	-	-	+	-	1
RNA	CCP1	Nucleus	-	-	-	-	+	-	1
RNA	AHP1	Nucleus	-	-	-	-	+	-	1
RNA	ADH6	Nucleus	-	-	-	-	+	-	1
RNA	AHA1	Nucleus	+	-	-	-	-	-	1
RNA	CDC37	Nucleus	+	-	-	-	-	-	1
RNA	CPR6	Nucleus	+	-	-	-	-	-	1
RNA	CPR7	Nucleus	+	-	-	-	-	-	1
RNA	HSC82	Nucleus	+	-	-	-	-	-	1
RNA	KAR2	Nucleus	+	-	-	-	-	-	1
RNA	LHS1	Nucleus	+	-	-	-	-	-	1
RNA	NTH1	Nucleus	+	-	-	-	-	-	1
RNA	PDR3	Nucleus	+	-	-	-	-	-	1
RNA	SGT2	Nucleus	+	-	-	-	-	-	1
RNA	SRO9	Nucleus	+	-	-	-	-	-	1
RNA	SSB1	Nucleus	+	-	-	-	-	-	1
RNA	SSB2	Nucleus	+	-	-	-	-	-	1
RNA	SSC1	Nucleus	+	-	-	-	-	-	1
RNA	SSE1	Nucleus	+	-	-	-	-	-	1
RNA	SSE2	Nucleus	+	-	-	-	-	-	1
RNA	SSQ1	Nucleus	+	-	-	-	-	-	1
RNA	SSZ1	Nucleus	+	-	-	-	-	-	1
RNA	STI1	Nucleus	+	-	-	-	-	-	1
RNA	TPP1	Nucleus	+	-	-	-	-	-	1
RNA	TPS3	Nucleus	+	-	-	-	-	-	1
RNA	YDJ1	Nucleus	+	-	-	-	-	-	1
RNA	PNS1	Nucleus	+	-	-	-	-	-	1
RNA	MSG5	Nucleus	-	-	-	-	-	+	1
RNA	FAR1	Nucleus	-	-	-	-	-	+	1
RNA	FUS3	Nucleus	-	-	-	-	-	+	1
RNA	STE2	Nucleus	-	-	-	-	-	+	1
RNA	SST2	Nucleus	-	-	-	-	-	+	1
RNA	GPA1	Nucleus	-	-	-	-	-	+	1
RNA	FUS1	Nucleus	-	-	-	-	-	+	1
RNA	FUS2	Nucleus	-	-	-	-	-	+	1
RNA	FIG1	Nucleus	-	-	-	-	-	+	1
RNA	FIG2	Nucleus	-	-	-	-	-	+	1
RNA	AGA1	Nucleus	-	-	-	-	-	+	1
RNA	TEC1	Nucleus	-	-	-	-	-	+	1
RNA	STE6	Nucleus	-	-	-	-	-	+	1
RNA	MFA1	Nucleus	-	-	-	-	-	+	1
RNA	BAR1	Nucleus	-	-	-	-	-	+	1
RNA	STE3	Nucleus	-	-	-	-	-	+	1
RNA	MF(ALPHA)1	Nucleus	-	-	-	-	-	+	1
RNA	MF(ALPHA)2	Nucleus	-	-	-	-	-	+	1
RNA	SAG1	Nucleus	-	-	-	-	-	+	1
SIMPLE_MOLECULE	GTP	Cytoplasm	+	+	+	+	+	+	6
SIMPLE_MOLECULE	GDP	Cytoplasm	+	+	+	+	+	+	6
SIMPLE_MOLECULE	Pi	Cytoplasm	+	+	+	+	+	+	6
SIMPLE_MOLECULE	cAMP	Cytoplasm	+	+	+	+	+	-	5
SIMPLE_MOLECULE	PS	Cytoplasm	+	+	-	+	+	-	4
SIMPLE_MOLECULE	ATP	Cytoplasm	-	+	+	+	+	-	4
SIMPLE_MOLECULE	ADP	Cytoplasm	-	+	+	+	+	-	4
SIMPLE_MOLECULE	PI	Cytoplasm	+	-	+	+	+	-	4
SIMPLE_MOLECULE	NADP+	Cytoplasm	-	+	-	+	+	-	3
SIMPLE_MOLECULE	L-glutamine	Cytoplasm	-	+	+	-	+	-	3
SIMPLE_MOLECULE	PI4,5P2	Cytoplasm	+	+	+	-	-	-	3
SIMPLE_MOLECULE	Glucose	Cytoplasm	+	-	+	+	-	-	3
SIMPLE_MOLECULE	cAMP	Nucleus	-	-	+	-	+	+	3
SIMPLE_MOLECULE	NADPH	Cytoplasm	-	+	-	-	+	-	2
SIMPLE_MOLECULE	2-oxoglutarate	Cytoplasm	-	+	+	-	-	-	2
SIMPLE_MOLECULE	L-glutamate	Cytoplasm	-	+	+	-	-	-	2
SIMPLE_MOLECULE	amino acid	Cytoplasm	-	+	+	-	-	-	2
SIMPLE_MOLECULE	Amino acid	outside of the cell	-	+	+	-	-	-	2
SIMPLE_MOLECULE	Glucose	outside of the cell	-	+	+	-	-	-	2
SIMPLE_MOLECULE	sphingolipid long-chain base phosphate	Endoplasmic Reticulum	+	-	+	-	-	-	2
SIMPLE_MOLECULE	sphingolipid long-chain base	Endoplasmic Reticulum	+	-	+	-	-	-	2
SIMPLE_MOLECULE	3-ketodihydrosphingosine	Endoplasmic Reticulum	+	-	+	-	-	-	2
SIMPLE_MOLECULE	palmitoyl-CoA	Endoplasmic Reticulum	+	-	+	-	-	-	2
SIMPLE_MOLECULE	L-serine	Endoplasmic Reticulum	+	-	+	-	-	-	2
SIMPLE_MOLECULE	PI4P	Cytoplasm	+	-	+	-	-	-	2
SIMPLE_MOLECULE	fructose 1,6-biphosphate	Cytoplasm	-	-	+	+	-	-	2
SIMPLE_MOLECULE	H2O	Cytoplasm	-	-	-	+	+	-	2
SIMPLE_MOLECULE	PI(4)P	Cytoplasm	-	-	-	+	+	-	2
SIMPLE_MOLECULE	PI(4,5)P2	Cytoplasm	-	-	-	+	+	-	2
SIMPLE_MOLECULE	Biotin	Cytoplasm	-	+	-	-	-	-	1
SIMPLE_MOLECULE	7-keto-8-aminopelargonic acid	Cytoplasm	-	+	-	-	-	-	1
SIMPLE_MOLECULE	7,8-diamino-pelargonic acid	Cytoplasm	-	+	-	-	-	-	1
SIMPLE_MOLECULE	Dethiobiotin	Cytoplasm	-	+	-	-	-	-	1
SIMPLE_MOLECULE	heme	Cytoplasm	-	+	-	-	-	-	1
SIMPLE_MOLECULE	S	Mitochondria	-	+	-	-	-	-	1
SIMPLE_MOLECULE	L-asparagine	Cytoplasm	-	+	-	-	-	-	1
SIMPLE_MOLECULE	IP3	Cytoplasm	-	+	-	-	-	-	1
SIMPLE_MOLECULE	DAG	Cytoplasm	-	+	-	-	-	-	1
SIMPLE_MOLECULE	siderophore	outside of the cell	-	+	-	-	-	-	1
SIMPLE_MOLECULE	MgHPO4	Cytoplasm	-	+	-	-	-	-	1
SIMPLE_MOLECULE	MnHPO4	outside of the cell	-	+	-	-	-	-	1
SIMPLE_MOLECULE	L-tyrosine	Cytoplasm	-	+	-	-	-	-	1
SIMPLE_MOLECULE	L-isoleucine	Cytoplasm	-	+	-	-	-	-	1
SIMPLE_MOLECULE	L-leucine	Cytoplasm	-	+	-	-	-	-	1
SIMPLE_MOLECULE	L-aspartate	Cytoplasm	-	+	-	-	-	-	1
SIMPLE_MOLECULE	L-tyrosine	Vacuole	-	+	-	-	-	-	1
SIMPLE_MOLECULE	L-glutamine	Vacuole	-	+	-	-	-	-	1
SIMPLE_MOLECULE	L-asparagine	Vacuole	-	+	-	-	-	-	1
SIMPLE_MOLECULE	L-leucine	Vacuole	-	+	-	-	-	-	1
SIMPLE_MOLECULE	L-isoleucine	Vacuole	-	+	-	-	-	-	1
SIMPLE_MOLECULE	L-aspartate	Vacuole	-	+	-	-	-	-	1
SIMPLE_MOLECULE	L-glutamate	Vacuole	-	+	-	-	-	-	1
SIMPLE_MOLECULE	7-keto-8-aminopelargonic acid	outside of the cell	-	+	-	-	-	-	1
SIMPLE_MOLECULE	biotin	outside of the cell	-	+	-	-	-	-	1
SIMPLE_MOLECULE	Sorbic acid (XCOOH)	Cytoplasm	-	+	-	-	-	-	1
SIMPLE_MOLECULE	1,3-pentadiene	Cytoplasm	-	+	-	-	-	-	1
SIMPLE_MOLECULE	CO2	Cytoplasm	-	+	-	-	-	-	1
SIMPLE_MOLECULE	Sorbic acid (XCOOH)	outside of the cell	-	+	-	-	-	-	1
SIMPLE_MOLECULE	Citric Acid	outside of the cell	-	+	-	-	-	-	1
SIMPLE_MOLECULE	Citric Acid Ca	outside of the cell	-	+	-	-	-	-	1
SIMPLE_MOLECULE	Citric Acid	Cytoplasm	-	+	-	-	-	-	1
SIMPLE_MOLECULE	MnHPO4	Cytoplasm	-	+	-	-	-	-	1
SIMPLE_MOLECULE	MgHPO4	outside of the cell	-	+	-	-	-	-	1
SIMPLE_MOLECULE	UTP	Cytoplasm	-	-	+	-	-	-	1
SIMPLE_MOLECULE	CTP	Cytoplasm	-	-	+	-	-	-	1
SIMPLE_MOLECULE	Glucose-6-phosphate	Cytoplasm	-	-	+	-	-	-	1
SIMPLE_MOLECULE	AMP	Cytoplasm	-	-	+	-	-	-	1
SIMPLE_MOLECULE	Maltose	outside of the cell	-	-	+	-	-	-	1
SIMPLE_MOLECULE	Maltose	Cytoplasm	-	-	+	-	-	-	1
SIMPLE_MOLECULE	Nicotinamide	Nucleus	-	-	+	-	-	-	1
SIMPLE_MOLECULE	Nicotinic acid	Nucleus	-	-	+	-	-	-	1
SIMPLE_MOLECULE	peptide	outside of the cell	-	-	+	-	-	-	1
SIMPLE_MOLECULE	peptide	Cytoplasm	-	-	+	-	-	-	1
SIMPLE_MOLECULE	maltotriose	outside of the cell	-	-	+	-	-	-	1
SIMPLE_MOLECULE	maltotriose	Cytoplasm	-	-	+	-	-	-	1
SIMPLE_MOLECULE	Mannose	outside of the cell	-	-	+	-	-	-	1
SIMPLE_MOLECULE	Fructose	outside of the cell	-	-	+	-	-	-	1
SIMPLE_MOLECULE	Mannose	Cytoplasm	-	-	+	-	-	-	1
SIMPLE_MOLECULE	Fructose	Cytoplasm	-	-	+	-	-	-	1
SIMPLE_MOLECULE	Galactose	Cytoplasm	-	-	+	-	-	-	1
SIMPLE_MOLECULE	fructose 6-phosphate	Cytoplasm	-	-	+	-	-	-	1
SIMPLE_MOLECULE	NH3	Cytoplasm	-	-	+	-	-	-	1
SIMPLE_MOLECULE	NADH	Cytoplasm	-	-	+	-	-	-	1
SIMPLE_MOLECULE	NAD	Cytoplasm	-	-	+	-	-	-	1
SIMPLE_MOLECULE	Galactose	outside of the cell	-	-	+	-	-	-	1
SIMPLE_MOLECULE	NaCl	outside of the cell	-	-	-	+	-	-	1
SIMPLE_MOLECULE	ROS	Cytoplasm	-	-	-	+	-	-	1
SIMPLE_MOLECULE	Glycerol	outside of the cell	-	-	-	+	-	-	1
SIMPLE_MOLECULE	glyceraldehyde 3-phosphate	Cytoplasm	-	-	-	+	-	-	1
SIMPLE_MOLECULE	dihydroxyacetone phosphate	Cytoplasm	-	-	-	+	-	-	1
SIMPLE_MOLECULE	Fructose 6-phosphate	Cytoplasm	-	-	-	+	-	-	1
SIMPLE_MOLECULE	Glucose 6-phosphate	Cytoplasm	-	-	-	+	-	-	1
SIMPLE_MOLECULE	Glycerol 3-phosphate	Cytoplasm	-	-	-	+	-	-	1
SIMPLE_MOLECULE	Nadh	Cytoplasm	-	-	-	+	-	-	1
SIMPLE_MOLECULE	NAD+	Cytoplasm	-	-	-	+	-	-	1
SIMPLE_MOLECULE	fructose 2,6-bisphosphate	Cytoplasm	-	-	-	+	-	-	1
SIMPLE_MOLECULE	Dihydroxyacetone	Cytoplasm	-	-	-	+	-	-	1
SIMPLE_MOLECULE	Nadph	Cytoplasm	-	-	-	+	-	-	1
SIMPLE_MOLECULE	H2O	outside of the cell	-	-	-	+	-	-	1
SIMPLE_MOLECULE	Glycerol	Cytoplasm	-	-	-	+	-	-	1
SIMPLE_MOLECULE	FAD	Cytoplasm	-	-	-	+	-	-	1
SIMPLE_MOLECULE	FADH2	Cytoplasm	-	-	-	+	-	-	1
SIMPLE_MOLECULE	fructose	Cytoplasm	-	-	-	+	-	-	1
SIMPLE_MOLECULE	sucrose	Cytoplasm	-	-	-	+	-	-	1
SIMPLE_MOLECULE	xenobiotics	Mitochondria	-	-	-	-	+	-	1
SIMPLE_MOLECULE	xenobiotics	Endoplasmic Reticulum	-	-	-	-	+	-	1
SIMPLE_MOLECULE	phospholipid-Ox	Cytoplasm	-	-	-	-	+	-	1
SIMPLE_MOLECULE	phospholipid	Cytoplasm	-	-	-	-	+	-	1
SIMPLE_MOLECULE	cytochrome-c-Ox	Mitochondria	-	-	-	-	+	-	1
SIMPLE_MOLECULE	ROOH	Mitochondria	-	-	-	-	+	-	1
SIMPLE_MOLECULE	ROOH	Cytoplasm	-	-	-	-	+	-	1
SIMPLE_MOLECULE	ROOH	Nucleus	-	-	-	-	+	-	1
SIMPLE_MOLECULE	R-oh	Cytoplasm	-	-	-	-	+	-	1
SIMPLE_MOLECULE	R-oh	Nucleus	-	-	-	-	+	-	1
SIMPLE_MOLECULE	O2-	Cytoplasm	-	-	-	-	+	-	1
SIMPLE_MOLECULE	O2-	Mitochondria	-	-	-	-	+	-	1
SIMPLE_MOLECULE	O2	Cytoplasm	-	-	-	-	+	-	1
SIMPLE_MOLECULE	O2	Mitochondria	-	-	-	-	+	-	1
SIMPLE_MOLECULE	NADPH	Mitochondria	-	-	-	-	+	-	1
SIMPLE_MOLECULE	NADP+	Mitochondria	-	-	-	-	+	-	1
SIMPLE_MOLECULE	L-glycine	Cytoplasm	-	-	-	-	+	-	1
SIMPLE_MOLECULE	L-cysteine	Cytoplasm	-	-	-	-	+	-	1
SIMPLE_MOLECULE	H2O2	Cytoplasm	-	-	-	-	+	-	1
SIMPLE_MOLECULE	H2O2	Mitochondria	-	-	-	-	+	-	1
SIMPLE_MOLECULE	H2O	Mitochondria	-	-	-	-	+	-	1
SIMPLE_MOLECULE	Cytochrome-c	Mitochondria	-	-	-	-	+	-	1
SIMPLE_MOLECULE	H2O	Peroxisome	-	-	-	-	+	-	1
SIMPLE_MOLECULE	H2O2	Peroxisome	-	-	-	-	+	-	1
SIMPLE_MOLECULE	O2	Peroxisome	-	-	-	-	+	-	1
SIMPLE_MOLECULE	Trehalose	Cytoplasm	+	-	-	-	-	-	1
SIMPLE_MOLECULE	Uracil	outside of the cell	+	-	-	-	-	-	1
SIMPLE_MOLECULE	Uracil	Cytoplasm	+	-	-	-	-	-	1
SIMPLE_MOLECULE	heme	Nucleus	+	-	-	-	-	-	1
