# Supplementary material for: Network analyses based on comprehensive molecular interaction maps reveal robust control structures in yeast stress response pathways
Source: NPJ Syst Biol Appl. 2016 Jan 7;2:15018–. doi: 10.1038/npjsba.2015.18 (PMC5516916; doi:10.1038/npjsba.2015.18)
Supplement: Supplementary Information S8.1 [file npjsba201518-s8.xls]

## Sheet: HeatShock_shortest.txt
Name	ID	Type	Compartment	bowtie_shortest	bowtie_simple30	betweenness	degree	driver node	critical
Cdc25	s8776	PROTEIN	c4	0.58523	0.9431	0.00035789	4	Non-driver	O
Cyr1/Srv2	s8761	COMPLEX	c4	0.58523	0.9431	0.00642305	4	Non-driver	O
cAMP	s56	SIMPLE_MOLECULE	c4	0.58523	0.9431	0.00775649	8	Non-driver	C
Bcy1	s7524	PROTEIN	c4	0	0.707325	0.000103657	10	Non-driver	C
Msn2	s6504	PROTEIN	c5	0.516809	0.58434	0.0112515	208	Non-driver	C
Rim15	s8742	PROTEIN	c5	0.292615	0.499154	0.010674	5	Non-driver	R
Rim15	s8741	PROTEIN	c4	0.292615	0.499154	0.0100703	4	Non-driver	C
Rim15	s8543	PROTEIN	c4	0.292615	0.499154	0.00945992	6	Non-driver	R
GTP Ras1	s7940	COMPLEX	c4	0.292615	0.47155	0.00186813	6	Non-driver	C
GTP Ras2	s7937	COMPLEX	c4	0.292615	0.47155	0.00119478	4	Non-driver	C
Tpk2	s6586	PROTEIN	c4	0.195077	0.47155	0.00364611	7	Non-driver	C
Tpk3	s6585	PROTEIN	c4	0.195077	0.47155	0.00364611	7	Non-driver	C
Tpk1	s6396	PROTEIN	c4	0.195077	0.47155	0.00364611	7	Non-driver	C
Msn2	s8745	PROTEIN	c4	0.258404	0.416753	0.00475798	7	Non-driver	R
Bcy1/Tpk1	s7945	COMPLEX	c4	0	0.392958	0.000238825	4	Non-driver	O
Bcy1/Tpk2	s7944	COMPLEX	c4	0	0.392958	0.000238825	4	Non-driver	O
Bcy1/Tpk3	s7943	COMPLEX	c4	0	0.392958	0.000238825	4	Non-driver	O
Msn2	s6583	PROTEIN	c4	0.258404	0.38956	0.00569586	5	Non-driver	C
Msn2	s14	PROTEIN	c5	0.258404	0.38956	0.00597698	3	Non-driver	R
Hsf1	s6262	PROTEIN	c5	0.368421	0.288731	0.0223584	85	Non-driver	C
Msn4	s8746	PROTEIN	c4	0.0342105	0.249166	0.00126147	7	Non-driver	R
Bmh2/Msn4	s8041	COMPLEX	c4	0	0.221973	0.000769547	4	Non-driver	C
Bmh2/Msn2	s8038	COMPLEX	c4	0	0.221973	0.00129032	4	Non-driver	C
Bmh2	s6839	PROTEIN	c4	0	0.221973	0.000973543	4	Non-driver	R
Rpn4	s6411	PROTEIN	c5	0.147368	0.139125	0.00668047	50	Non-driver	C
Msn4	s8747	PROTEIN	c5	0.0684211	0.0815786	0.0019747	50	Non-driver	C
Msn4	s86	PROTEIN	c5	0.0342105	0.0543857	0.00110889	2	Non-driver	R
Msn4	s6838	PROTEIN	c4	0.0342105	0.0543857	0.00105333	4	Non-driver	C
Bck1	s8789	PROTEIN	c4	0.0463492	0.045351	0.00673057	4	Non-driver	O
GTP Rho1	s7092	COMPLEX	c4	0.0463492	0.045351	0.00514172	14	Non-driver	O
Pkc1	s32	PROTEIN	c4	0.0463492	0.045351	0.006913	10	Non-driver	C
Hap1/Hsp90/Sro9/Ssa/Ydj1	s8732	COMPLEX	c5	0.0491228	0.0451441	0.00777259	7	Non-driver	O
Hap1	s8730	PROTEIN	c5	0.0491228	0.0451441	0.00429139	32	Non-driver	C
Slt2	s39	PROTEIN	c4	0.0330382	0.0365978	0.00633508	17	Non-driver	C
Slt2	s157	PROTEIN	c5	0.0330382	0.0365978	0.00590719	5	Non-driver	O
Hap1/Sro9/Ssa/Ydj1	s8733	COMPLEX	c5	0.0350877	0.0322458	0.00619358	5	Non-driver	O
Rlm1	s156	PROTEIN	c5	0.0197271	0.0278446	0.00427362	31	Non-driver	C
PI4P	s85	SIMPLE_MOLECULE	c4	0	0.0226755	0.000691597	3	Non-driver	O
Sfk1/Stt4	s7088	COMPLEX	c4	0	0.0226755	0.000361554	4	Non-driver	O
Mkk2	s6456	PROTEIN	c4	0.0231746	0.0226755	0.00343992	5	Non-driver	C
Mkk1	s6455	PROTEIN	c4	0.0231746	0.0226755	0.00343992	5	Non-driver	C
PI4,5P2	s16	SIMPLE_MOLECULE	c4	0	0.0226755	0.00283936	7	Non-driver	O
Ssa1/3/4	s8726	PROTEIN	c4	0.0210526	0.0193475	0.00175479	4	Non-driver	O
Ssa1/2/3/4	s6900	PROTEIN	c5	0.0210526	0.0193475	0.00231316	5	Non-driver	O
SBF complex/Kdx1	s8731	COMPLEX	c5	0.0133111	0.0175064	0.00127616	18	Non-driver	C
Kdx1	s8521	PROTEIN	c5	0.0133111	0.0175064	0.00129937	2	Non-driver	C
Kdx1	s75	PROTEIN	c4	0.0133111	0.0175064	0.00139225	4	Non-driver	C
Hsp82/Hsc82	s8722	PROTEIN	c4	0.0140351	0.0128983	0.00263466	3	Non-driver	O
Hsp82/Hsc82	s8533	PROTEIN	c5	0.0140351	0.0128983	0.00330635	8	Non-driver	C
Hsp82/Hsc82	s6576	PROTEIN	c5	0.0140351	0.0128983	0.00729009	8	Non-driver	O
Hsf1	s7075	PROTEIN	c4	0.368421	0.0115492	0.0158495	7	Non-driver	C
Rom2/Mid2	s8775	COMPLEX	c4	0.0115873	0.0113377	0.000971972	5	Non-driver	O
Rom2/Wsc3	s7131	COMPLEX	c4	0.0115873	0.0113377	0.000971972	5	Non-driver	O
Rom2/Wsc2	s7130	COMPLEX	c4	0.0115873	0.0113377	0.000971972	5	Non-driver	O
Rom2/Slg1	s7128	COMPLEX	c4	0.0115873	0.0113377	0.000971972	5	Non-driver	O
SBF complex/Slt2	s8516	COMPLEX	c5	0.0133111	0.00875319	0.00142791	18	Non-driver	C
Kdx1	s49	PROTEIN	c4	0	0.00875319	0.000137656	2	Non-driver	C
Sro9	s8729	PROTEIN	c4	0.00701754	0.00644916	0.00114551	2	Non-driver	O
Ydj1	s8728	PROTEIN	c4	0.00701754	0.00644916	0.00114551	2	Non-driver	O
Sro9	s6902	PROTEIN	c5	0.00701754	0.00644916	0.00138544	4	Non-driver	O
Ydj1	s6901	PROTEIN	c5	0.00701754	0.00644916	0.00138544	4	Non-driver	O
Mid2	s8771	PROTEIN	c4	0.0115873	0.00566887	0.000174645	3	Non-driver	O
Wsc3	s8770	PROTEIN	c4	0.0115873	0.00566887	0.000174645	3	Non-driver	O
Wsc2	s8769	PROTEIN	c4	0.0115873	0.00566887	0.000174645	3	Non-driver	O
Slg1	s8768	PROTEIN	c4	0.0115873	0.00566887	0.000174645	3	Non-driver	O
ATP	s8787	SIMPLE_MOLECULE	c4	0	0	0	1	Driver	R
Cyr1	s8778	PROTEIN	c4	0	0	0	1	Driver	R
Pi	s8777	SIMPLE_MOLECULE	c4	0	0	0	1	Driver	R
eIF2B	s8762	COMPLEX	c4	0	0	0	2	Driver	R
heme	s8744	SIMPLE_MOLECULE	c5	0	0	0	6	Driver	R
Hsf1	s8743	PROTEIN	c5	0	0	0	1	Driver	R
Ssa2	s8721	PROTEIN	c5	0	0	0	1	Driver	R
Gal11	s8599	PROTEIN	c5	0	0	0	1	Driver	R
Swi6	s8522	PROTEIN	c5	0	0	4.14627e-05	2	Non-driver	R
Nab2	s8506	PROTEIN	c5	0	0	0	2	Driver	O
Swi4	s8502	PROTEIN	c5	0	0	0	1	Driver	R
Swi6	s8498	PROTEIN	c4	0	0	0	2	Driver	O
Far complex	s8471	COMPLEX	c4	0	0	0	2	Driver	R
Pho80/Pho85	s8451	COMPLEX	c5	0	0	0	2	Driver	O
Nmd5	s8449	PROTEIN	c5	0	0	0	1	Driver	O
PI	s84	SIMPLE_MOLECULE	c4	0	0	0	1	Driver	R
Tsc3	s8399	PROTEIN	c1	0	0	0	1	Driver	R
Tsc10	s8395	PROTEIN	c1	0	0	0	1	Driver	R
Lcb2	s8394	PROTEIN	c1	0	0	0	1	Driver	R
Lcb1	s8393	PROTEIN	c1	0	0	0	1	Driver	R
palmitoyl-CoA	s8391	SIMPLE_MOLECULE	c1	0	0	0	1	Driver	R
L-serine	s8390	SIMPLE_MOLECULE	c1	0	0	0	1	Driver	R
Dpl1	s8389	PROTEIN	c1	0	0	0	1	Driver	R
Ysr3	s8387	PROTEIN	c1	0	0	0	1	Driver	R
Lcb5	s8386	PROTEIN	c1	0	0	0	1	Driver	R
Lcb3	s8385	PROTEIN	c1	0	0	0	1	Driver	R
Lcb4	s8384	PROTEIN	c1	0	0	0	1	Driver	R
Sec3	s8380	PROTEIN	c4	0	0	0	1	Driver	R
Bnr1	s8365	PROTEIN	c4	0	0	0	1	Driver	R
Bni1	s8364	PROTEIN	c4	0	0	0	1	Driver	R
Gcn2	s8363	PROTEIN	c4	0	0	0	2	Driver	O
Lsp1	s83	PROTEIN	c4	0	0	0	1	Driver	R
Pil1	s82	PROTEIN	c4	0	0	0	1	Driver	R
PP2A(Pph21/Tpd3/Cdc55)	s8164	COMPLEX	c4	0	0	0	2	Driver	R
PP2A(Pph22/Tpd3/Cdc55)	s8163	COMPLEX	c4	0	0	0	2	Driver	R
PP2A(Pph21/Tpd3/Rts1)	s8161	COMPLEX	c4	0	0	0	1	Driver	R
PP2A(Pph22/Tpd3/Rts1)	s8159	COMPLEX	c4	0	0	0	1	Driver	R
GDP/Sui2	s8021	COMPLEX	c4	0	0	0	3	Driver	O
Bcp1	s77	PROTEIN	c5	0	0	0	1	Driver	R
Pep4	s76	PROTEIN	c2	0	0	0	1	Driver	R
Zds1	s7525	PROTEIN	c4	0	0	0	1	Driver	O
Mid2	s7136	PROTEIN	c4	0	0	0	1	Driver	O
Lrg1	s7129	PROTEIN	c4	0	0	0	2	Driver	R
Wsc3	s7127	PROTEIN	c4	0	0	0	1	Driver	O
Wsc2	s7126	PROTEIN	c4	0	0	0	1	Driver	O
Slg1	s7125	PROTEIN	c4	0	0	0	1	Driver	O
Glc7/Reg1	s7116	COMPLEX	c4	0	0	0	2	Driver	R
Glc7/Bud14	s7115	COMPLEX	c4	0	0	0	1	Driver	R
Ca2+/Cmd1	s7113	COMPLEX	c4	0	0	0	1	Driver	R
Sfk1	s71	PROTEIN	c4	0	0	0	1	Driver	R
Fur4	s7086	PROTEIN	c4	0	0	0	2	Driver	R
Slm1/Slm2	s7085	COMPLEX	c4	0	0	0	1	Driver	R
Stt4	s70	PROTEIN	c4	0	0	0	1	Driver	R
Cdc28	s6939	PROTEIN	c5	0	0	0	2	Driver	O
Ste11	s6933	PROTEIN	c4	0	0	0	2	Driver	O
Cna1	s6919	PROTEIN	c4	0	0	0	2	Driver	O
Rsp5	s69	PROTEIN	c4	0	0	0	1	Driver	R
Hap1	s6888	PROTEIN	c5	0	0	0	2	Driver	R
Akr1	s6865	PROTEIN	c4	0	0	0	2	Driver	R
Yck2	s6864	PROTEIN	c4	0	0	0	1	Driver	R
Yck1	s6862	PROTEIN	c4	0	0	0	1	Driver	R
Pkh2	s68	PROTEIN	c4	0	0	0	5	Driver	R
Pkh1	s67	PROTEIN	c4	0	0	0	5	Driver	R
Ppt1	s6577	PROTEIN	c5	0	0	0	1	Driver	R
Swe1	s6575	PROTEIN	c5	0	0	0	2	Driver	R
26S proteasome	s6509	COMPLEX	c5	0	0	0	2	Driver	O
Ssn3	s6502	PROTEIN	c5	0	0	0	1	Driver	R
Msn5	s6443	PROTEIN	c5	0	0	0	2	Driver	R
Ptp3	s64	PROTEIN	c4	0	0	0	1	Driver	R
Cnb1	s6395	PROTEIN	c4	0	0	0	1	Driver	O
Ptp2	s63	PROTEIN	c5	0	0	0	1	Driver	O
Uracil	s6280	SIMPLE_MOLECULE	default	0	0	0	1	Driver	R
Kap123	s6278	PROTEIN	c5	0	0	0	1	Driver	R
Rlm1	s6244	PROTEIN	c5	0	0	0	1	Driver	O
Pkc1	s6231	PROTEIN	c4	0	0	0	1	Driver	R
PS	s6230	SIMPLE_MOLECULE	c4	0	0	0	1	Driver	R
Doa4	s6221	PROTEIN	c2	0	0	0	1	Driver	R
Sla2	s6218	PROTEIN	c4	0	0	0	1	Driver	R
End3	s6217	PROTEIN	c4	0	0	0	1	Driver	R
Rom2	s61	PROTEIN	c4	0	0	0	5	Driver	O
Msg5	s57	PROTEIN	c4	0	0	0	2	Driver	O
Sdp1	s55	PROTEIN	c4	0	0	0	1	Driver	R
Bag7	s54	PROTEIN	c4	0	0	0	2	Driver	R
Sac7	s53	PROTEIN	c4	0	0	0	2	Driver	R
Bem2	s52	PROTEIN	c4	0	0	0	2	Driver	R
Hrr25	s5014	PROTEIN	c5	0	0	0	1	Driver	O
Ypk1	s50	PROTEIN	c4	0	0	0	1	Driver	R
TORC2	s41	COMPLEX	c4	0	0	0	1	Driver	R
Mkk2	s25	PROTEIN	c4	0	0	0	1	Driver	R
Mkk1	s24	PROTEIN	c4	0	0	0	1	Driver	R
Bck1	s23	PROTEIN	c4	0	0	0	1	Driver	O
Srv2	s21	PROTEIN	c4	0	0	0	1	Driver	R
GTP	s19	SIMPLE_MOLECULE	c4	0	0	0	6	Driver	R
Myriocin	s147	DRUG	c1	0	0	0	1	Driver	R
Ypk2	s135	PROTEIN	c4	0	0	0	1	Driver	R
Uracil	s91	SIMPLE_MOLECULE	c4	0	0	0	2	Non-driver	O
Mkk1	s8788	PROTEIN	c4	0	0	0	2	Non-driver	O
Sec3	s8774	PROTEIN	c4	0	0	6.63403e-05	3	Non-driver	C
Bnr1	s8773	PROTEIN	c4	0	0	3.39994e-05	3	Non-driver	O
Bni1	s8772	PROTEIN	c4	0	0	3.39994e-05	3	Non-driver	O
Pi	s8740	SIMPLE_MOLECULE	c4	0	0	0	5	Non-driver	O
Pkh2/Lsp1/Pil1	s8739	COMPLEX	c4	0	0	0	2	Non-driver	O
Chs3	s8601	PROTEIN	c3	0	0	6.63403e-05	2	Non-driver	C
sa136_degraded	s8600	DEGRADED	c5	0	0	0	2	Driver	R
sa388_degraded	s8546	DEGRADED	c5	0	0	0	2	Non-driver	O
sa500_degraded	s8534	DEGRADED	c4	0	0	0	2	Non-driver	O
sa472_degraded	s8531	DEGRADED	c4	0	0	0	2	Non-driver	O
sa489_degraded	s8529	DEGRADED	c4	0	0	0	3	Non-driver	O
sa494_degraded	s8528	DEGRADED	c5	0	0	0	2	Non-driver	O
SBF complex	s8515	COMPLEX	c5	0	0	0.000119412	4	Non-driver	C
Nab2	s8505	PROTEIN	c5	0	0	0	2	Non-driver	O
Slt2	s8504	PROTEIN	c5	0	0	0.000124388	3	Non-driver	O
Swi6	s8499	PROTEIN	c4	0	0	0	2	Driver	R
PP2A/Far complex	s8481	COMPLEX	c4	0	0	2.98531e-05	3	Non-driver	O
PP2A/Far complex	s8472	COMPLEX	c4	0	0	2.98531e-05	3	Non-driver	O
Yck1	s8464	PROTEIN	c4	0	0	0.00026702	3	Non-driver	C
Yck2	s8463	PROTEIN	c4	0	0	0.00026702	3	Non-driver	C
Fur4	s8462	PROTEIN	c4	0	0	3.98042e-05	4	Non-driver	O
Yck2	s8461	PROTEIN	c4	0	0	0.000439504	3	Non-driver	O
Yck1	s8460	PROTEIN	c4	0	0	0.000439504	3	Non-driver	O
sa64_degraded	s8450	DEGRADED	c5	0	0	0	1	Driver	R
Lsp1	s8433	PROTEIN	c4	0	0	4.56089e-05	6	Non-driver	O
Pkh1/Lsp1/Pil1	s8427	COMPLEX	c4	0	0	0	2	Non-driver	O
Pil1	s8417	PROTEIN	c4	0	0	4.56089e-05	6	Non-driver	O
Lcb1/Lcb2/Orm1	s8406	COMPLEX	c1	0	0	0	2	Non-driver	O
Lcb1/Lcb2/Orm2	s8402	COMPLEX	c1	0	0	0	2	Non-driver	O
Lcb1/Lcb2	s8396	COMPLEX	c1	0	0	0.000467699	6	Non-driver	C
3-ketodihydrosphingosine	s8392	SIMPLE_MOLECULE	c1	0	0	0.00106642	5	Non-driver	O
sa944_degraded	s8388	DEGRADED	c1	0	0	0	2	Non-driver	O
sphingolipid long-chain base phosphate	s8383	SIMPLE_MOLECULE	c1	0	0	0.000325067	11	Non-driver	O
sphingolipid long-chain base	s8382	SIMPLE_MOLECULE	c1	0	0	0.00166514	12	Non-driver	O
GTP/Sui2	s8023	COMPLEX	c4	0	0	4.14627e-06	4	Non-driver	O
GDP/Sui2	s8022	COMPLEX	c4	0	0	9.12179e-06	4	Non-driver	O
Cyr1/Srv2	s7946	COMPLEX	c4	0	0	0.00135666	3	Non-driver	C
Bcy1/Zds1	s7942	COMPLEX	c4	0	0	0	2	Non-driver	O
GDP Ras1	s7941	COMPLEX	c4	0	0	1.65851e-06	3	Non-driver	R
GDP Ras2	s7938	COMPLEX	c4	0	0	0	2	Non-driver	O
Gcn4	s7567	PROTEIN	c4	0	0	6.63403e-06	3	Non-driver	C
Crz1	s7433	PROTEIN	c4	0	0	0.000173314	3	Non-driver	O
Crz1	s7432	PROTEIN	c4	0	0	0.000164147	3	Non-driver	O
Crz1	s7431	PROTEIN	c4	0	0	0.000878134	8	Non-driver	C
Mss4	s74	PROTEIN	c4	0	0	0.000509162	4	Non-driver	O
Ca2+/Cna1/Cnb1	s7111	COMPLEX	c4	0	0	0.000185753	3	Non-driver	O
CN	s7103	COMPLEX	c4	0	0	0.000364871	6	Non-driver	O
Lsp1/Pil1	s7101	COMPLEX	c4	0	0	6.63403e-05	4	Non-driver	O
Fur4	s7099	PROTEIN	c2	0	0	4.64382e-05	6	Non-driver	O
GTP Rho1/Gsc2	s7094	COMPLEX	c4	0	0	0.000101169	3	Non-driver	O
GTP Rho1/Fks1	s7093	COMPLEX	c4	0	0	4.64382e-05	3	Non-driver	O
GDP Rho1	s7091	COMPLEX	c4	0	0	0.000545649	7	Non-driver	O
Fur4	s7087	PROTEIN	c4	0	0	3.31701e-05	3	Non-driver	O
PI4,5P2/Slm1/Slm2/TORC2	s7082	COMPLEX	c4	0	0	0.000530722	5	Non-driver	O
PI4,5P2/Slm1/Slm2/TORC2	s7079	COMPLEX	c4	0	0	0.000565551	9	Non-driver	C
Hsf1	s7074	PROTEIN	c4	0	0	0	1	Non-driver	O
Crz1	s7001	PROTEIN	c5	0	0	0.000969352	27	Non-driver	C
Crz1	s6983	PROTEIN	c5	0	0	8.37094e-05	3	Driver	R
Crz1	s6982	PROTEIN	c5	0	0	9.28764e-05	3	Non-driver	O
Cdc37	s6935	PROTEIN	c4	0	0	9.95104e-05	2	Non-driver	C
Cpr7	s6887	PROTEIN	c4	0	0	0.000652386	2	Non-driver	O
Nth1	s6614	PROTEIN	c4	0	0	0.000145949	5	Non-driver	C
Tpp1	s6612	PROTEIN	c4	0	0	3.87186e-05	2	Non-driver	O
Trehalose synthase complex	s6605	COMPLEX	c4	0	0	0.000212289	6	Non-driver	O
Tsl1	s6604	PROTEIN	c4	0	0	3.87186e-05	2	Non-driver	O
Tps3	s6603	PROTEIN	c4	0	0	3.87186e-05	2	Non-driver	O
Glucose	s6598	SIMPLE_MOLECULE	c4	0	0	7.96083e-05	3	Non-driver	O
Trehalose	s6597	SIMPLE_MOLECULE	c4	0	0	0.000175802	4	Non-driver	C
Nth1	s6596	PROTEIN	c4	0	0	7.62913e-05	2	Non-driver	C
Tps2	s6595	PROTEIN	c4	0	0	3.87186e-05	2	Non-driver	O
Tps1	s6594	PROTEIN	c4	0	0	0.000138681	2	Non-driver	O
Ypk1	s6452	PROTEIN	c4	0	0	0.000394725	3	Non-driver	O
Ypk2	s6451	PROTEIN	c4	0	0	5.63892e-05	3	Non-driver	O
Crz1	s6446	PROTEIN	c4	0	0	0	2	Non-driver	O
Mss4	s6438	PROTEIN	c5	0	0	0.000170826	3	Non-driver	O
Gsc2	s6433	PROTEIN	c4	0	0	0.000176631	2	Non-driver	O
Fks1	s6432	PROTEIN	c4	0	0	7.71206e-05	2	Non-driver	O
sa30_degraded	s6406	DEGRADED	c5	0	0	0	2	Non-driver	R
Rom2	s6330	PROTEIN	c4	0	0	0	2	Non-driver	O
Chs3	s6264	PROTEIN	c4	0	0	3.98042e-05	2	Non-driver	O
Hsf1	s6261	PROTEIN	c4	0	0	0.000134339	3	Non-driver	C
sa60_degraded	s6220	DEGRADED	c2	0	0	0	3	Non-driver	O
Mss4	s6219	PROTEIN	c4	0	0	0.0018426	4	Non-driver	O
Msg5	s58	PROTEIN	c4	0	0	0	2	Non-driver	O
Mkk2	s35	PROTEIN	c4	0	0	0	2	Non-driver	O
Chs3	s26	PROTEIN	c3	0	0	0.000169168	3	Non-driver	C
GDP	s20	SIMPLE_MOLECULE	c4	0	0	0	12	Non-driver	O
Orm2	s144	PROTEIN	c1	0	0	0.000165851	3	Non-driver	O
Orm1	s143	PROTEIN	c1	0	0	0.000165851	3	Non-driver	O
Orm2	s141	PROTEIN	c1	0	0	8.79009e-05	5	Non-driver	C
Ypk2	s139	PROTEIN	c4	0	0	0	4	Non-driver	O
Ypk1	s138	PROTEIN	c4	0	0	0.000494235	6	Non-driver	C
Orm1	s136	PROTEIN	c1	0	0	8.79009e-05	5	Non-driver	C
