# Supplementary material for: Network analyses based on comprehensive molecular interaction maps reveal robust control structures in yeast stress response pathways
Source: NPJ Syst Biol Appl. 2016 Jan 7;2:15018–. doi: 10.1038/npjsba.2015.18 (PMC5516916; doi:10.1038/npjsba.2015.18)
Supplement: Supplementary Information S8.2 [file npjsba201518-s9.xls]

## Sheet: NutrientAdaptation_shortest.txt
Name	ID	Type	Compartment	bowtie_shortest	bowtie_simple30	betweenness	degree	driver nodes	critical
Glucose	s6645	SIMPLE_MOLECULE	default	Source	Source	0	3	Driver	R
Maltose	s6869	SIMPLE_MOLECULE	default	Source	Source	0	1	Driver	R
Amino acid	s7587	SIMPLE_MOLECULE	default	Source	Source	0	2	Driver	R
peptide	s8260	SIMPLE_MOLECULE	default	Source	Source	0	1	Driver	R
maltotriose	s8311	SIMPLE_MOLECULE	default	Source	Source	0	1	Driver	R
Mannose	s8437	SIMPLE_MOLECULE	default	Source	Source	0	1	Driver	R
Fructose	s8438	SIMPLE_MOLECULE	default	Source	Source	0	1	Driver	R
NH4+	s8858	ION	default	Source	Source	0	1	Driver	R
Galactose	s8866	SIMPLE_MOLECULE	default	Source	Source	0	1	Driver	R
cAMP	s56	SIMPLE_MOLECULE	c1	0.484618	0.717497	0.0664265	10	Non-driver	C
EGO complex	s8302	COMPLEX	c4	0.53443	0.690572	0.0478709	6	Non-driver	O
TORC1	s8766	COMPLEX	c1	0.53443	0.690572	0.0523222	11	Non-driver	C
Tap42/TORC1	s7908	COMPLEX	c1	0.493452	0.664125	0.05544	7	Non-driver	C
Tap42/TORC1	s8851	COMPLEX	c1	0.493452	0.664125	0.057559	9	Non-driver	O
ATP	s58	SIMPLE_MOLECULE	c1	0.396126	0.657059	0.050723	9	Non-driver	O
Sit4/Tap42/TORC1	s7910	COMPLEX	c1	0.470323	0.642245	0.0519979	4	Non-driver	C
Sit4	s6883	PROTEIN	c1	0.470323	0.642245	0.0523527	5	Non-driver	O
fructose 1,6-biphosphate	s383	SIMPLE_MOLECULE	c1	0.396126	0.581007	0.0482863	5	Non-driver	O
fructose 6-phosphate	s380	SIMPLE_MOLECULE	c1	0.396126	0.581007	0.0476865	6	Non-driver	O
cAMP	s155	SIMPLE_MOLECULE	c2	0.393546	0.523514	0.0454468	7	Non-driver	C
Glucose-6-phosphate	s6651	SIMPLE_MOLECULE	c1	0.396126	0.51502	0.0469327	7	Non-driver	O
SNF1 complex	s1	COMPLEX	c1	0.322222	0.48276	0.0444208	10	Non-driver	C
SNF1 complex	s11	COMPLEX	c1	0.322222	0.48276	0.0429827	10	Non-driver	O
Glucose	s125	SIMPLE_MOLECULE	c1	0.269935	0.456652	0.0283236	11	Non-driver	O
amino acid	s6884	SIMPLE_MOLECULE	c1	0.28443	0.440572	0.0431104	10	Non-driver	O
SNF1 complex	s148	COMPLEX	c2	0.255952	0.408029	0.0354693	11	Non-driver	C
Msn2	s168	PROTEIN	c2	0.352381	0.403328	0.0394308	216	Non-driver	C
Rap1	s533	PROTEIN	c2	0.324702	0.310841	0.0323114	179	Non-driver	C
Glc7/Reg1	s7971	COMPLEX	c1	0.19881	0.30144	0.0266805	13	Non-driver	C
Glc7/Reg1	s7972	COMPLEX	c1	0.19881	0.30144	0.0253199	6	Non-driver	O
Bcy1	s110	PROTEIN	c2	0	0.295798	0.000837714	11	Non-driver	C
Msn2	s134	PROTEIN	c1	0.352976	0.283075	0.0389048	7	Non-driver	C
Msn2	s170	PROTEIN	c2	0.352381	0.275819	0.0366203	3	Non-driver	C
Msn2	s132	PROTEIN	c1	0.169643	0.245188	0.0216136	7	Non-driver	C
Tpk1	s152	PROTEIN	c2	0.127115	0.241187	0.0149805	11	Non-driver	C
Ssy1/Ptr3/Ssy5	s6929	COMPLEX	c1	0.0546679	0.231673	0.0134382	4	Non-driver	C
Ssy1/Ptr3/Ssy5	s8251	COMPLEX	c1	0.0546679	0.231673	0.012347	5	Non-driver	C
Ssy1/Ptr3/Ssy5	s8256	COMPLEX	c1	0.0546679	0.231673	0.0137471	5	Non-driver	O
Sit4/Sap190	s7954	COMPLEX	c1	0.156774	0.214082	0.0181285	9	Non-driver	O
Sit4/Sap185	s7955	COMPLEX	c1	0.156774	0.214082	0.0181285	9	Non-driver	O
Sit4/Sap155	s7956	COMPLEX	c1	0.156774	0.214082	0.0181285	9	Non-driver	O
Tap42/Tip41	s7961	COMPLEX	c1	0	0.209747	0.00572877	4	Non-driver	C
Tap42	s6132	PROTEIN	c1	0	0.209747	0.00614003	4	Non-driver	O
Tpk2	s154	PROTEIN	c2	0.139317	0.208063	0.0162818	11	Non-driver	C
Gpr1/Plc1	s7898	COMPLEX	c1	0.181944	0.206288	0.00168311	6	Non-driver	O
Gpr1	s8756	PROTEIN	c1	0.181944	0.206288	0.000795928	3	Non-driver	O
Yak1	s7547	PROTEIN	c1	0.0268797	0.206142	0.0104809	6	Non-driver	C
Bcy1	s7524	PROTEIN	c1	0	0.204742	0.00142756	11	Non-driver	O
Tpk3	s156	PROTEIN	c2	0.127115	0.201337	0.0147465	10	Non-driver	C
Yak1	s153	PROTEIN	c2	0.0268797	0.184244	0.0100303	8	Non-driver	C
Yak1	s98	PROTEIN	c1	0.0268797	0.184244	0.0100231	4	Non-driver	C
Tpk1	s68	PROTEIN	c1	0.0615079	0.179343	0.00876285	12	Non-driver	O
Hxt5	s8432	PROTEIN	c1	0.225689	0.176144	0.0101348	4	Non-driver	O
Bmh2	s6839	PROTEIN	c1	0.00238095	0.167773	0.0079013	8	Non-driver	C
GTP/Gpa2/Gpb2/Gpg1	s7929	COMPLEX	c1	0.0909722	0.165789	0.00226004	7	Non-driver	C
GTP/Gpa2/Gpb1/Gpg1	s7931	COMPLEX	c1	0.0909722	0.165789	0.00224955	6	Non-driver	C
Rgt1	s8357	PROTEIN	c2	0.129762	0.15994	0.0182153	13	Non-driver	C
Snf3	s8323	PROTEIN	c1	0.0243108	0.152902	0.000809627	4	Non-driver	O
Bcy1/Tpk1	s7999	COMPLEX	c2	0	0.152585	0.00027544	4	Non-driver	O
Tpk2	s88	PROTEIN	c1	0.0615079	0.146615	0.00835605	11	Non-driver	O
Tpk3	s95	PROTEIN	c1	0.0615079	0.146615	0.00835605	11	Non-driver	O
Fbp1	s8842	PROTEIN	c1	0	0.142039	0.00194368	7	Non-driver	O
Cyc8/Tup1/Hxk2/Mig1	s8405	COMPLEX	c2	0.0107143	0.140586	0.0073461	8	Non-driver	C
SNF1 complex	s393	COMPLEX	c1	0.0662698	0.139451	0.00853453	8	Non-driver	C
SNF1 complex	s6631	COMPLEX	c1	0.0662698	0.139451	0.00794979	9	Non-driver	O
SNF1 complex	s389	COMPLEX	c1	0.0662698	0.139451	0.00853453	8	Non-driver	C
SNF1 complex	s6635	COMPLEX	c1	0.0662698	0.139451	0.00794979	9	Non-driver	O
Bcy1/Tpk2	s8000	COMPLEX	c2	0	0.136713	0.000180623	4	Driver	O
Bcy1/Tpk1	s7945	COMPLEX	c1	0.0311508	0.134422	0.00142252	6	Non-driver	C
Bcy1/Tpk1	s8001	COMPLEX	c2	0	0.133574	0.000153134	4	Non-driver	O
Bcy1/Tpk3	s7943	COMPLEX	c1	0.0311508	0.132552	0.00142453	6	Non-driver	C
Bcy1/Tpk2	s7944	COMPLEX	c1	0.0311508	0.132552	0.00142453	6	Non-driver	C
Ssy1/Ptr3/Ssy5	s8076	COMPLEX	c1	0.00654762	0.132015	0.00503032	8	Non-driver	O
Hxt2	s8426	PROTEIN	c1	0	0.127791	0.00703784	4	Non-driver	O
Stp1-C	s8047	PROTEIN	c1	0.0323935	0.115997	0.00710343	3	Driver	O
Stp1-C	s6876	PROTEIN	c2	0.0323935	0.115997	0.00760429	14	Non-driver	C
Stp2-C	s3	PROTEIN	c1	0.0222744	0.115676	0.00688164	3	Non-driver	O
Stp2-C	s6877	PROTEIN	c2	0.0222744	0.115676	0.00738249	9	Non-driver	C
Hxk2/Mig1	s7973	COMPLEX	c1	0	0.114647	0.00447002	3	Non-driver	C
Hxk2/Mig1	s8019	COMPLEX	c2	0	0.114647	0.00479506	2	Non-driver	C
Bmh2/Msn2	s8038	COMPLEX	c1	0.00119048	0.107027	0.00399648	4	Non-driver	O
Hxt4	s8427	PROTEIN	c1	0	0.105119	0.00653936	4	Non-driver	O
Msn4	s6838	PROTEIN	c1	0.0160714	0.101924	0.00639248	7	Non-driver	C
Yck1	s8764	PROTEIN	c1	0.0240602	0.0965547	0.00295667	10	Non-driver	O
Yck2	s8765	PROTEIN	c1	0.0240602	0.0965547	0.00295667	10	Non-driver	O
Gpb1	s6619	PROTEIN	c1	0.0467262	0.0963604	0.00119178	7	Driver	R
Gpb2	s6618	PROTEIN	c1	0.0467262	0.0963604	0.00119178	7	Driver	R
Bmh2/Yak1	s8867	COMPLEX	c1	0	0.0933712	0.00327952	4	Non-driver	R
Yak1	s7546	PROTEIN	c2	0.0268797	0.0907495	0.00623702	5	Non-driver	R
Bmh2/Msn4	s8041	COMPLEX	c1	0.00119048	0.0903196	0.00385222	4	Non-driver	O
Hxk2	s8356	PROTEIN	c1	0	0.0863315	0.0027653	7	Non-driver	C
Adr1	s7588	PROTEIN	c2	0.0613095	0.0810814	0.0119415	46	Non-driver	C
Rds2	s7608	PROTEIN	c2	0.0160714	0.0774767	0.00280723	23	Non-driver	C
Hsf1	s6262	PROTEIN	c2	0.0810464	0.0742299	0.0118121	33	Non-driver	C
Gpg1	s6688	PROTEIN	c1	0	0.0694589	2.52712e-05	4	Non-driver	R
GTP/Gpa2	s8423	COMPLEX	c1	0.0884921	0.0693975	0.00292665	5	Non-driver	R
GDP/Gpa2/Gpb2/Gpg1	s7899	COMPLEX	c1	0	0.0626445	0.000718294	5	Non-driver	O
GDP/Gpa2/Gpb1/Gpg1	s7927	COMPLEX	c1	0	0.0626445	0.000712648	5	Non-driver	O
Cyr1/Srv2	s8761	COMPLEX	c1	0.0884921	0.0604379	0.0160904	5	Non-driver	O
Hxk2	s8445	PROTEIN	c1	0.12619	0.0583684	0.0182235	2	Non-driver	O
Cyc8/Tup1/Mth1/Rgt1/Std1	s8033	COMPLEX	c2	0	0.0561424	0.00168242	6	Non-driver	O
GDP/Gpa2	s8424	COMPLEX	c1	0	0.0558301	0.000457302	4	Non-driver	O
Hxk2	s8355	PROTEIN	c1	0	0.0556476	0.0012606	6	Non-driver	O
Cyc8/Tup1/Hxk2/Mig1	s8404	COMPLEX	c2	0.0107143	0.0546487	0.00172758	5	Non-driver	O
Cyc8/Tup1	s8029	COMPLEX	c2	0.0107143	0.0536371	0.00260831	6	Non-driver	C
Rpn4	s6411	PROTEIN	c2	0.0494987	0.0488273	0.00698386	33	Non-driver	C
Mks1	s7866	PROTEIN	c1	0.00238095	0.046631	0.00396876	7	Non-driver	C
Agp1	s8053	PROTEIN	c5	0.00964912	0.0464935	0.00585214	2	Non-driver	O
Agp1	s8054	PROTEIN	c1	0.00964912	0.0464935	0.00649978	3	Non-driver	O
Bap2	s8062	PROTEIN	c5	0.00964912	0.0464935	0.00585214	2	Non-driver	O
Bap3	s8063	PROTEIN	c5	0.00964912	0.0464935	0.00585214	2	Non-driver	O
Bap2	s8067	PROTEIN	c1	0.00964912	0.0464935	0.00649978	3	Non-driver	O
Bap3	s8068	PROTEIN	c1	0.00964912	0.0464935	0.00649978	3	Non-driver	O
Tat1	s8064	PROTEIN	c1	0.00964912	0.0464935	0.00668528	4	Non-driver	C
Tat1	s8267	PROTEIN	c5	0.00964912	0.0464935	0.00603603	2	Non-driver	O
Cyc8/Tup1/Sko1	s8406	COMPLEX	c2	0.0107143	0.0458634	0.00147272	5	Non-driver	O
Bmh2/Mks1	s7990	COMPLEX	c1	0.00238095	0.0448285	0.0041456	4	Non-driver	R
Hxt1	s6767	PROTEIN	c1	0	0.0440935	0.0017943	4	Non-driver	O
Bmh1/Yak1	s7970	COMPLEX	c1	0	0.0439185	0.000920341	4	Non-driver	R
Bmh1/Mks1	s8330	COMPLEX	c1	0	0.0439185	0.000337732	4	Non-driver	R
Bmh1	s100	PROTEIN	c1	0	0.0439185	0.000525142	4	Non-driver	C
Tat2	s8065	PROTEIN	c5	0	0.040607	0.00149369	2	Non-driver	O
Tat2	s8268	PROTEIN	c1	0	0.040607	0.00199777	4	Non-driver	C
Tat2	s8070	PROTEIN	c1	0	0.040607	0.00317087	3	Non-driver	O
Rgt2	s8321	PROTEIN	c1	0.0238095	0.0402071	0.000808141	4	Non-driver	O
Ssy1/Ptr3/Ssy5	s8074	COMPLEX	c1	0.00416667	0.0372859	0.00182356	6	Non-driver	O
Bcy1	s7523	PROTEIN	c2	0	0.0369745	0.000463754	3	Non-driver	C
Cat8	s7633	PROTEIN	c2	0.00654762	0.0362009	0.0057926	17	Non-driver	C
Ssy1/Ptr3/Ssy5	s8073	COMPLEX	c1	0.00416667	0.0360088	0.00122834	3	Non-driver	O
Msn4	s8495	PROTEIN	c2	0.0285714	0.0336602	0.00443066	34	Non-driver	C
Gln3/Ure2	s7967	COMPLEX	c1	0.0339286	0.0327974	0.0050532	10	Non-driver	C
Gln3	s7821	PROTEIN	c1	0.0339286	0.0317742	0.00540566	2	Non-driver	O
Gln3	s7830	PROTEIN	c2	0.0339286	0.0317742	0.00590651	31	Non-driver	C
GTP Ras1	s7940	COMPLEX	c1	0	0.0317575	0.00536935	6	Non-driver	O
GDP Ras1	s7941	COMPLEX	c1	0	0.0317575	0.00459294	6	Non-driver	O
Msn4	s133	PROTEIN	c1	0.0291667	0.0316668	0.0068484	6	Non-driver	C
Ira2	s59	PROTEIN	c1	0	0.030226	0.000890407	7	Non-driver	O
Ira2	s387	PROTEIN	c1	0	0.030226	5.16178e-05	5	Non-driver	C
Adr1	s7589	PROTEIN	c2	0.0297619	0.0301865	0.0073718	9	Driver	O
SAGA complex	s7681	COMPLEX	c2	0	0.0284443	0.00300916	8	Non-driver	O
Gcn5	s7688	PROTEIN	c2	0	0.0284443	0.0005436	3	Non-driver	O
Mig1	s82	PROTEIN	c1	0	0.0283153	0.000940131	3	Non-driver	C
SNF1 complex	s141	COMPLEX	c2	0	0.0281475	0.000681516	3	Non-driver	R
Glc7/Reg1	s8014	COMPLEX	c2	0	0.0281475	0.000450043	6	Non-driver	C
Sfp1/TORC1	s7958	COMPLEX	c1	0.0409774	0.026447	0.00318958	4	Non-driver	C
Sfp1/TORC1	s7959	COMPLEX	c1	0.0409774	0.026447	0.00369044	4	Non-driver	C
Sfp1	s7886	PROTEIN	c2	0.0409774	0.026447	0.00241773	27	Non-driver	C
Sfp1	s8783	PROTEIN	c1	0.0409774	0.026447	0.00247177	2	Non-driver	O
Med8/Rgt1	s8002	COMPLEX	c2	0	0.0239207	0.000573442	5	Non-driver	C
Msn4	s169	PROTEIN	c2	0.0285714	0.0230787	0.00433486	3	Non-driver	C
Sko1	s498	PROTEIN	c2	0.0107143	0.0186744	0.000867825	18	Non-driver	C
Gat1/Ure2	s7966	COMPLEX	c1	0.00238095	0.0179334	0.00247967	10	Non-driver	C
Ure2	s7820	PROTEIN	c1	0	0.0169103	0.000266961	4	Non-driver	R
Ira1	s8840	PROTEIN	c1	0	0.0166445	0.000105817	6	Non-driver	C
Gln3/Ure2	s7968	COMPLEX	c1	0	0.0158871	0.000977916	3	Non-driver	O
GTP Ras2	s7937	COMPLEX	c1	0	0.015113	0.00530466	6	Non-driver	O
GDP Ras2	s7938	COMPLEX	c1	0	0.015113	0.00452745	6	Non-driver	O
Pph21/Tap42/TORC1	s7922	COMPLEX	c1	0.0115646	0.0109401	0.0033607	4	Non-driver	C
Pph22/Tap42/TORC1	s8276	COMPLEX	c1	0.0115646	0.0109401	0.0033607	4	Non-driver	C
Pph21	s7788	PROTEIN	c1	0.0115646	0.0109401	0.00286172	4	Non-driver	O
Pph22	s8136	PROTEIN	c1	0.0115646	0.0109401	0.00286172	4	Non-driver	O
Cat8	s7632	PROTEIN	c2	0	0.00981585	0.00431412	2	Non-driver	C
Flo8	s7551	PROTEIN	c2	0.0122024	0.00793198	0.00132721	13	Non-driver	C
Sip4	s7622	PROTEIN	c2	0.00714286	0.00714286	0.000635752	9	Non-driver	C
PP2A(Pph22/Tpd3/Rts1)	s8159	COMPLEX	c1	0.00637755	0.00610863	0.00237289	10	Non-driver	O
PP2A(Pph21/Tpd3/Rts1)	s8161	COMPLEX	c1	0.00637755	0.00610863	0.00237289	10	Non-driver	O
PP2A(Pph22/Tpd3/Cdc55)	s8163	COMPLEX	c1	0.00518707	0.0048315	0.00129053	10	Non-driver	O
PP2A(Pph21/Tpd3/Cdc55)	s8164	COMPLEX	c1	0.00518707	0.0048315	0.00129053	10	Non-driver	O
Hxk2	s162	PROTEIN	c2	0	0.00457395	3.38742e-05	2	Non-driver	R
Mks1/Rtg2	s7989	COMPLEX	c1	0.00238095	0.00451502	0.00226393	3	Non-driver	O
Rtg1/Rtg3	s7992	COMPLEX	c1	0.00238095	0.00451502	0.002051	5	Non-driver	C
Rtg1/Rtg3	s7995	COMPLEX	c1	0.00238095	0.00451502	0.00182437	5	Non-driver	C
Rtg1/Rtg3	s8024	COMPLEX	c2	0.00238095	0.00451502	0.0015816	13	Non-driver	C
Mks1	s6285	PROTEIN	c1	0.00238095	0.00451502	0.00273091	4	Driver	O
Sip4	s7621	PROTEIN	c2	0	0.00424923	0.000133884	2	Non-driver	C
Mig1	s122	PROTEIN	c1	0	0.00220535	0.000471819	4	Non-driver	C
Mig1	s163	PROTEIN	c2	0	0.00220535	0.000143562	2	Driver	R
Gat1	s7823	PROTEIN	c1	0.00238095	0.00204629	0.0027668	2	Driver	O
Gat1	s7831	PROTEIN	c2	0.00238095	0.00204629	0.00326765	8	Non-driver	C
CCAAT-binding factor	s7640	COMPLEX	c2	0	0.001168	0.00262122	5	Non-driver	O
Hap4	s7644	PROTEIN	c2	0	0.001168	0.000995256	2	Non-driver	O
Gat1/Ure2	s7965	COMPLEX	c1	0	0.00102315	0.000888391	3	Non-driver	O
26S proteasome	s6509	COMPLEX	c1	0	0	0	2	Driver	R
EGO complex	s7759	COMPLEX	c4	0	0	0.00238732	6	Non-driver	O
Grr1/SCF complex	s7901	COMPLEX	c1	0	0	0	6	Driver	O
TORC1	s7917	COMPLEX	c1	0	0	0.00119205	4	Non-driver	O
Npr2/Npr3	s7923	COMPLEX	c1	0	0	0	1	Driver	R
GDP/Gtr2	s7924	COMPLEX	c1	0	0	0	1	Driver	R
GDP/Gtr1	s7926	COMPLEX	c1	0	0	0	1	Driver	R
Bcy1/Zds1	s7942	COMPLEX	c1	0	0	0	2	Non-driver	O
Cyr1/Srv2	s7946	COMPLEX	c1	0	0	0.00085492	3	Non-driver	O
GTP/Gpa2/Ime2	s7950	COMPLEX	c1	0	0	0	2	Driver	R
Tap42/Tip41	s7960	COMPLEX	c1	0	0	0.00491902	3	Non-driver	C
Erf2/Shr5	s7963	COMPLEX	c5	0	0	0	2	Driver	R
Ram1/Ram2	s7974	COMPLEX	c5	0	0	0	2	Driver	R
Glc7/Bud14	s7975	COMPLEX	c1	0	0	0	2	Non-driver	O
Cdc28/Cln3	s7982	COMPLEX	c1	0	0	0.000233893	3	Non-driver	C
Ime1/Ume6	s7996	COMPLEX	c2	0	0	1.61306e-05	4	Non-driver	C
Isw2/Rpd3/Sin3/Ume6	s7997	COMPLEX	c2	0	0	0	3	Non-driver	O
Rpd3/Sin3	s7998	COMPLEX	c2	0	0	0	1	Driver	R
GDP/Sui2	s8021	COMPLEX	c1	0	0	0	3	Driver	R
GDP/Sui2	s8022	COMPLEX	c1	0	0	0.00034721	4	Non-driver	O
GTP/Sui2	s8023	COMPLEX	c1	0	0	2.01632e-06	4	Non-driver	O
Msi1/Yak1	s8032	COMPLEX	c2	0	0	0	1	Driver	O
Ccr4-Not complex	s8036	COMPLEX	c2	0	0	0.000250024	4	Non-driver	C
Ssy1/Ptr3/Ssy5	s8072	COMPLEX	c1	0	0	0	2	Driver	O
Ssy1/Ptr3/Ssy5	s6899	COMPLEX	c1	0	0	0.000597638	3	Non-driver	O
Fpr1/Rapamycin	s6436	COMPLEX	c1	0	0	1.61306e-06	3	Non-driver	C
Fpr1/Rapamycin/TORC1	s6437	COMPLEX	c1	0	0	0	2	Non-driver	O
Ccr4-Not complex	s8348	COMPLEX	c1	0	0	0	1	Driver	O
eIF2B	s8364	COMPLEX	c1	0	0	0	2	Driver	R
Glc7/Reg1/Ssb1	s8370	COMPLEX	c2	0	0	0	2	Non-driver	O
Glc7/Reg1/Ssb2	s8376	COMPLEX	c2	0	0	0	2	Non-driver	O
Glc7/Reg1/Bmh2	s8382	COMPLEX	c2	0	0	0	2	Driver	R
Glc7/Reg1/Bmh1	s8387	COMPLEX	c2	0	0	0	2	Non-driver	R
Adr1/Bmh1	s8388	COMPLEX	c2	0	0	0.000769428	4	Non-driver	O
Adr1/Bmh2	s8394	COMPLEX	c2	0	0	0.000769428	4	Non-driver	O
Pph3/Psy2	s6943	COMPLEX	c2	0	0	0	1	Driver	R
Casein kinase 2	s99	COMPLEX	c2	0	0	0	1	Driver	R
RNA Pol III	s8457	COMPLEX	c2	0	0	0	1	Driver	R
sa556_degraded	s386	DEGRADED	c1	0	0	0	1	Non-driver	O
sa831_degraded	s454	DEGRADED	c1	0	0	0	2	Non-driver	O
sa832_degraded	s455	DEGRADED	c1	0	0	0	2	Non-driver	O
sa555_degraded	s519	DEGRADED	c1	0	0	0	1	Non-driver	O
sa59_degraded	s6904	DEGRADED	c2	0	0	0	1	Non-driver	O
sa641_degraded	s7731	DEGRADED	c4	0	0	0	1	Non-driver	O
sa649_degraded	s7741	DEGRADED	c4	0	0	0	1	Non-driver	O
sa281_degraded	s6320	DEGRADED	c1	0	0	0	2	Non-driver	O
sa8_degraded	s6888	DEGRADED	c1	0	0	0	1	Non-driver	O
sa1075_degraded	s8271	DEGRADED	c4	0	0	0	1	Non-driver	O
sa1076_degraded	s8272	DEGRADED	c4	0	0	0	1	Non-driver	O
sa1079_degraded	s8275	DEGRADED	c4	0	0	0	1	Non-driver	O
Rapamycin	s8166	DRUG	default	0	0	0	1	Driver	R
Rap1	s400	PROTEIN	c2	0	0	0	1	Driver	O
Srv2	s21	PROTEIN	c1	0	0	0	1	Driver	R
Cyr1	s22	PROTEIN	c1	0	0	0	1	Driver	R
Cdc25	s50	PROTEIN	c1	0	0	0	5	Driver	R
Ura7	s52	PROTEIN	c1	0	0	0.000159693	7	Non-driver	O
Ira1	s57	PROTEIN	c1	0	0	0	3	Driver	R
Snf1	s63	PROTEIN	c1	0	0	0	3	Driver	R
Sip1	s64	PROTEIN	c1	0	0	0	1	Driver	R
Sip2	s65	PROTEIN	c1	0	0	0	1	Driver	R
Snf4	s66	PROTEIN	c1	0	0	0	3	Driver	R
Gal83	s67	PROTEIN	c1	0	0	0	1	Driver	R
Pde2	s69	PROTEIN	c1	0	0	0	1	Driver	R
Pde1	s108	PROTEIN	c1	0	0	1.61306e-05	5	Non-driver	O
Cdc28	s76	PROTEIN	c1	0	0	0	1	Driver	R
Cyc8	s83	PROTEIN	c2	0	0	0	1	Driver	R
Tup1	s84	PROTEIN	c2	0	0	0	1	Driver	R
Ura7	s103	PROTEIN	c1	0	0	0	1	Driver	R
Pde1	s70	PROTEIN	c1	0	0	0	1	Driver	R
Bcy1	s532	PROTEIN	c2	0	0	0.000229054	5	Driver	O
Yak1	s6561	PROTEIN	c1	0	0	0	2	Driver	O
Ras1	s458	PROTEIN	c5	0	0	0.000433912	2	Non-driver	O
Ras2	s6642	PROTEIN	c5	0	0	0.000433912	2	Non-driver	O
Rce1	s6586	PROTEIN	c5	0	0	0	2	Driver	R
Ste14	s6587	PROTEIN	c5	0	0	0	2	Driver	R
Sak1	s6607	PROTEIN	c1	0	0	0	4	Driver	R
Tos3	s6608	PROTEIN	c1	0	0	0	3	Driver	R
Elm1	s6609	PROTEIN	c1	0	0	0	3	Driver	R
Rgt1	s6623	PROTEIN	c2	0	0	0	4	Non-driver	R
Rim11	s6656	PROTEIN	c2	0	0	0	2	Driver	O
Rim11	s6658	PROTEIN	c2	0	0	0	4	Non-driver	O
Ime1	s6657	PROTEIN	c2	0	0	0	1	Driver	O
Ime1	s6659	PROTEIN	c2	0	0	9.67834e-06	3	Non-driver	O
Med8	s6663	PROTEIN	c2	0	0	0	2	Non-driver	C
Plc1	s6666	PROTEIN	c1	0	0	0	1	Driver	R
Ubp3	s388	PROTEIN	c1	0	0	0	1	Driver	O
Rim15	s6625	PROTEIN	c2	0	0	0	3	Driver	O
Std1	s443	PROTEIN	c1	0	0	2.41959e-05	4	Non-driver	C
Mth1	s444	PROTEIN	c1	0	0	2.41959e-05	4	Non-driver	C
Std1	s452	PROTEIN	c1	0	0	1.3711e-05	3	Non-driver	O
Mth1	s453	PROTEIN	c1	0	0	1.3711e-05	3	Non-driver	O
Glk1	s506	PROTEIN	c1	0	0	0	1	Driver	R
Hxk1	s507	PROTEIN	c1	0	0	0	1	Driver	R
Cdc25	s515	PROTEIN	c1	0	0	0	4	Non-driver	O
Pkc1	s518	PROTEIN	c1	0	0	0	1	Driver	R
Crm1	s530	PROTEIN	c2	0	0	0	2	Driver	R
Pop2	s6788	PROTEIN	c2	0	0	0.000758406	4	Non-driver	O
Pop2	s6789	PROTEIN	c2	0	0	0	1	Driver	O
Hsf1	s6261	PROTEIN	c2	0	0	0	1	Driver	O
Ume6	s6823	PROTEIN	c2	0	0	0	2	Driver	R
Isw2	s6835	PROTEIN	c2	0	0	0	1	Driver	R
Yck1	s6862	PROTEIN	c1	0	0	0	1	Driver	R
Yck2	s6864	PROTEIN	c1	0	0	0	1	Driver	R
Akr1	s6865	PROTEIN	c1	0	0	0	2	Driver	R
Std1	s123	PROTEIN	c1	0	0	2.41959e-06	2	Non-driver	O
Mth1	s124	PROTEIN	c1	0	0	2.41959e-06	2	Non-driver	O
Ime2	s127	PROTEIN	c1	0	0	1.12914e-05	3	Non-driver	C
Azf1	s158	PROTEIN	c2	0	0	0	1	Driver	R
Std1	s159	PROTEIN	c2	0	0	0	2	Driver	O
Mth1	s160	PROTEIN	c2	0	0	0	2	Driver	O
Rim15	s161	PROTEIN	c2	0	0	0	4	Non-driver	O
Yck1	s173	PROTEIN	c1	0	0	0.000923475	3	Non-driver	O
Yck2	s174	PROTEIN	c1	0	0	0.000923475	3	Non-driver	O
Ras1	s6902	PROTEIN	c5	0	0	0.00108478	3	Non-driver	O
Ras2	s6903	PROTEIN	c5	0	0	0.00108478	3	Non-driver	O
Ras1	s6905	PROTEIN	c1	0	0	0	1	Driver	O
Ras2	s6906	PROTEIN	c1	0	0	0	1	Driver	O
Rgs2	s6907	PROTEIN	c1	0	0	0	2	Driver	R
Sak1	s6880	PROTEIN	c1	0	0	0	4	Non-driver	O
Glc7	s6908	PROTEIN	c1	0	0	0	1	Driver	R
Reg1	s6909	PROTEIN	c1	0	0	0	1	Driver	R
Rsp5	s6915	PROTEIN	c1	0	0	0	3	Driver	O
Hxt3	s6916	PROTEIN	c1	0	0	0	3	Driver	R
Ura7	s6918	PROTEIN	c1	0	0	0.000181584	4	Non-driver	O
Mep2	s7495	PROTEIN	c1	0	0	7.60825e-05	2	Non-driver	O
Sch9	s7508	PROTEIN	c1	0	0	0	3	Driver	O
Maf1	s7511	PROTEIN	c1	0	0	0.000712971	7	Non-driver	O
Maf1	s7512	PROTEIN	c1	0	0	0.000895867	10	Non-driver	O
Maf1	s7513	PROTEIN	c2	0	0	0.000475852	5	Non-driver	O
Sch9	s7516	PROTEIN	c1	0	0	1.50552e-05	7	Non-driver	C
Pkh1	s7517	PROTEIN	c1	0	0	0	5	Driver	O
Pkh2	s7518	PROTEIN	c1	0	0	0	5	Driver	O
Sch9	s7519	PROTEIN	c1	0	0	0.00018182	8	Non-driver	C
Zds1	s7525	PROTEIN	c1	0	0	0	1	Driver	R
Sok2	s7542	PROTEIN	c2	0	0	0	108	Driver	O
Sok2	s7549	PROTEIN	c2	0	0	0	2	Non-driver	R
Flo8	s7550	PROTEIN	c2	0	0	0	1	Driver	O
Ccr4	s7553	PROTEIN	c2	0	0	0	1	Driver	R
Gcn4	s7567	PROTEIN	c1	0	0	0.000117753	3	Non-driver	C
Gcn2	s7571	PROTEIN	c1	0	0	0	1	Driver	R
Rds2	s7607	PROTEIN	c2	0	0	0	1	Driver	O
Hap2	s7641	PROTEIN	c2	0	0	0	1	Driver	R
Hap3	s7642	PROTEIN	c2	0	0	0	1	Driver	R
Hap5	s7643	PROTEIN	c2	0	0	0	1	Driver	R
Acc1	s7645	PROTEIN	c2	0	0	0	2	Driver	O
Acc1	s7646	PROTEIN	c2	0	0	0	2	Non-driver	O
Bmh1	s7648	PROTEIN	c2	0	0	0.00011856	3	Non-driver	O
Bmh2	s7649	PROTEIN	c2	0	0	0.00011856	3	Non-driver	O
Ssb1	s7667	PROTEIN	c2	0	0	0	1	Driver	O
Ssb2	s7668	PROTEIN	c2	0	0	0	1	Driver	O
Spt20	s7675	PROTEIN	c2	0	0	0	1	Driver	R
Gcn5	s7676	PROTEIN	c2	0	0	0	1	Driver	O
Tra1	s7677	PROTEIN	c2	0	0	0	1	Driver	R
Spt3	s7678	PROTEIN	c2	0	0	0	1	Driver	R
Spt7	s7679	PROTEIN	c2	0	0	0	1	Driver	R
Spt8	s7680	PROTEIN	c2	0	0	0	1	Driver	R
Mal31	s7697	PROTEIN	c1	0	0	0	2	Driver	R
Mal31	s7738	PROTEIN	c1	0	0	3.38742e-05	4	Non-driver	C
Mal31	s7740	PROTEIN	c4	0	0	1.29045e-05	2	Non-driver	C
Meh1	s7757	PROTEIN	c1	0	0	0	1	Driver	R
Slm4	s7758	PROTEIN	c1	0	0	0	1	Driver	R
Vam6	s7772	PROTEIN	c4	0	0	0	2	Driver	R
Npr1	s7784	PROTEIN	c1	0	0	0.00116631	11	Non-driver	C
Npr1	s7785	PROTEIN	c1	0	0	0.000228852	3	Non-driver	O
Tpd3	s6150	PROTEIN	c1	0	0	0	4	Driver	O
Cdc55	s6151	PROTEIN	c1	0	0	0	2	Driver	O
Sap190	s7794	PROTEIN	c1	0	0	0	1	Driver	O
Sap185	s7795	PROTEIN	c1	0	0	0	1	Driver	O
Sap155	s7796	PROTEIN	c1	0	0	0	1	Driver	O
Tip41	s28	PROTEIN	c1	0	0	0.00433677	9	Non-driver	C
Tip41	s7814	PROTEIN	c1	0	0	7.82333e-05	2	Driver	R
Gln3	s6179	PROTEIN	c1	0	0	0	1	Driver	R
Gat1	s7822	PROTEIN	c1	0	0	0	1	Driver	R
Mks1	s6365	PROTEIN	c1	0	0	0.000245588	3	Non-driver	O
Pnc1	s6253	PROTEIN	c2	0	0	0.000501661	3	Non-driver	C
Stb3	s6352	PROTEIN	c2	0	0	5.6457e-06	5	Non-driver	C
Dot6	s6353	PROTEIN	c2	0	0	5.6457e-06	5	Non-driver	C
Tod6	s6354	PROTEIN	c2	0	0	8.06528e-06	5	Non-driver	O
Rtg3	s6194	PROTEIN	c1	0	0	0	1	Driver	R
Rtg1	s6192	PROTEIN	c1	0	0	0	1	Driver	R
Rtg2	s6193	PROTEIN	c1	0	0	0	1	Driver	O
Rho1	s7867	PROTEIN	c1	0	0	0	1	Driver	R
Sfp1	s7871	PROTEIN	c1	0	0	0	1	Driver	O
Mal31	s7739	PROTEIN	c1	0	0	2.41959e-05	2	Non-driver	C
Ssy5-N	s6806	PROTEIN	c1	0	0	9.59769e-05	2	Driver	O
Stp1	s8045	PROTEIN	c1	0	0	0.000906135	7	Non-driver	C
Rts1	s116	PROTEIN	c1	0	0	0	2	Driver	O
Stp1-N	s8046	PROTEIN	c1	0	0	0	2	Non-driver	R
Stp2	s8048	PROTEIN	c1	0	0	0.000894037	7	Non-driver	C
Stp2-N	s8049	PROTEIN	c1	0	0	0	2	Driver	R
Dal81	s8052	PROTEIN	c2	0	0	0	6	Driver	R
Shr3	s137	PROTEIN	c5	0	0	0	7	Driver	R
Asi1	s8055	PROTEIN	c2	0	0	0	2	Driver	R
Asi2	s8056	PROTEIN	c2	0	0	0	2	Driver	R
Asi3	s8057	PROTEIN	c2	0	0	0	2	Driver	R
Stp1	s112	PROTEIN	c2	0	0	0.00148845	15	Non-driver	O
Stp2	s120	PROTEIN	c2	0	0	0.00147635	10	Driver	O
Ptr2	s8066	PROTEIN	c5	0	0	0.000193567	2	Non-driver	O
Ptr2	s8071	PROTEIN	c1	0	0	9.83965e-05	3	Non-driver	O
Dot6	s8125	PROTEIN	c1	0	0	0	4	Non-driver	O
Tod6	s8126	PROTEIN	c1	0	0	0	4	Non-driver	O
Sch9	s7510	PROTEIN	c1	0	0	0.000665924	6	Non-driver	C
Mrs6	s7891	PROTEIN	c2	0	0	0	1	Driver	R
Fpr1	s49	PROTEIN	c1	0	0	0	1	Driver	R
Gap1	s8262	PROTEIN	c1	0	0	0.00811529	4	Non-driver	C
Gap1	s8263	PROTEIN	c5	0	0	0.00761121	2	Non-driver	O
Gap1	s8265	PROTEIN	c1	0	0	0.00930693	3	Non-driver	O
Tat2	s8269	PROTEIN	c4	0	0	9.67834e-05	3	Non-driver	C
Gap1	s8270	PROTEIN	c4	0	0	9.67834e-05	3	Non-driver	C
Tat1	s8273	PROTEIN	c4	0	0	9.67834e-05	3	Non-driver	C
Mal11	s7696	PROTEIN	c1	0	0	0	3	Driver	R
Mal11	s8308	PROTEIN	c1	0	0	3.38742e-05	4	Non-driver	C
Mal11	s7728	PROTEIN	c1	0	0	2.41959e-05	2	Non-driver	C
Mal11	s7730	PROTEIN	c4	0	0	1.29045e-05	2	Non-driver	C
Msn5	s8314	PROTEIN	c2	0	0	0	5	Driver	O
Gpr1	s8341	PROTEIN	c1	0	0	0	1	Driver	R
Rgt1	s8358	PROTEIN	c2	0	0	0	1	Driver	O
Cdc39	s7554	PROTEIN	c2	0	0	0	1	Driver	R
Haa1	s8360	PROTEIN	c2	0	0	0	1	Driver	O
Haa1	s8361	PROTEIN	c2	0	0	0.000259702	3	Non-driver	O
Gcn2	s8363	PROTEIN	c1	0	0	0.000457302	4	Non-driver	O
Cln3	s8410	PROTEIN	c1	0	0	0.00046456	2	Non-driver	O
Rgt2	s8415	PROTEIN	c1	0	0	0	1	Driver	R
Hxt6	s8429	PROTEIN	c1	0	0	0	3	Driver	R
Hxt7	s8430	PROTEIN	c1	0	0	0	3	Driver	R
Gal2	s8443	PROTEIN	c1	0	0	0	2	Driver	R
Snf3	s8416	PROTEIN	c1	0	0	0	1	Driver	R
Maf1	s8481	PROTEIN	c2	0	0	6.45223e-06	4	Non-driver	O
UTP	s53	SIMPLE_MOLECULE	c1	0	0	0	3	Driver	R
CTP	s54	SIMPLE_MOLECULE	c1	0	0	0.000233087	4	Non-driver	C
ADP	s102	SIMPLE_MOLECULE	c1	0	0	0	7	Non-driver	O
AMP	s6766	SIMPLE_MOLECULE	c1	0	0	0	3	Non-driver	O
GTP	s60	SIMPLE_MOLECULE	c1	0	0	0	12	Driver	R
GDP	s61	SIMPLE_MOLECULE	c1	0	0	0	20	Non-driver	O
Maltose	s136	SIMPLE_MOLECULE	c1	0	0	0	2	Non-driver	O
Nicotinamide	s845	SIMPLE_MOLECULE	c2	0	0	0	1	Driver	O
Nicotinic acid	s846	SIMPLE_MOLECULE	c2	0	0	0	2	Non-driver	O
peptide	s8261	SIMPLE_MOLECULE	c1	0	0	0	2	Non-driver	O
maltotriose	s8312	SIMPLE_MOLECULE	c1	0	0	0	3	Non-driver	O
Mannose	s8439	SIMPLE_MOLECULE	c1	0	0	0	8	Non-driver	O
Fructose	s8440	SIMPLE_MOLECULE	c1	0	0	0	8	Non-driver	O
Galactose	s8442	SIMPLE_MOLECULE	c1	0	0	0	2	Non-driver	O
Pi	s8489	SIMPLE_MOLECULE	c1	0	0	0	8	Non-driver	O
Pnc1	s8496	PROTEIN	c1	0	0	0.000750071	2	Non-driver	C
Tod6	s8497	PROTEIN	c1	0	0	1.5324e-05	4	Non-driver	C
sa136_degraded	s8600	DEGRADED	c2	0	0	0	1	Driver	R
Azf1	s8758	PROTEIN	c2	0	0	0.000919442	3	Non-driver	O
Ras1	s8759	PROTEIN	c5	0	0	0.00173242	3	Non-driver	O
Ras1	s6575	PROTEIN	c5	0	0	0.00237684	3	Non-driver	O
Ras1	s6576	PROTEIN	c5	0	0	0.00301803	3	Non-driver	O
Ras2	s8760	PROTEIN	c5	0	0	0.00173242	3	Non-driver	O
Ras2	s6580	PROTEIN	c5	0	0	0.00237684	3	Non-driver	O
Ras2	s6593	PROTEIN	c5	0	0	0.00301803	3	Non-driver	O
Glc7/Bud14	s8778	COMPLEX	c1	0	0	0	3	Driver	O
Dip5	s8784	PROTEIN	c1	0	0	0	1	Driver	R
Lsp1	s8785	PROTEIN	c1	0	0	0	1	Driver	R
Pil1	s8786	PROTEIN	c1	0	0	2.21795e-05	6	Non-driver	O
Pil1	s8787	PROTEIN	c1	0	0	0	1	Driver	R
Lsp1	s8433	PROTEIN	c1	0	0	2.21795e-05	6	Non-driver	O
Ysr3	s8791	PROTEIN	c5	0	0	0	1	Driver	R
Lcb3	s8792	PROTEIN	c5	0	0	0	1	Driver	R
Orm1	s8793	PROTEIN	c5	0	0	0.000204052	5	Non-driver	C
Lcb2	s8794	PROTEIN	c5	0	0	0	1	Driver	R
Lcb1	s8795	PROTEIN	c5	0	0	0	1	Driver	R
sphingolipid long-chain base phosphate	s8383	SIMPLE_MOLECULE	c5	0	0	3.38742e-05	9	Non-driver	O
sphingolipid long-chain base	s8796	SIMPLE_MOLECULE	c5	0	0	0.000126625	10	Non-driver	O
Myriocin	s8797	DRUG	c5	0	0	0	1	Driver	R
Orm1	s8798	PROTEIN	c5	0	0	6.77484e-05	3	Non-driver	O
Tsc10	s8799	PROTEIN	c5	0	0	0	1	Driver	R
3-ketodihydrosphingosine	s8392	SIMPLE_MOLECULE	c5	0	0	8.38789e-05	5	Non-driver	O
Dpl1	s8800	PROTEIN	c5	0	0	0	1	Driver	R
Lcb5	s8801	PROTEIN	c5	0	0	0	1	Driver	R
Lcb4	s8802	PROTEIN	c5	0	0	0	1	Driver	R
Orm2	s8803	PROTEIN	c5	0	0	0.000204052	5	Non-driver	C
Tsc3	s8399	PROTEIN	c5	0	0	0	1	Driver	R
palmitoyl-CoA	s8391	SIMPLE_MOLECULE	c5	0	0	0	1	Driver	R
L-serine	s8390	SIMPLE_MOLECULE	c5	0	0	0	1	Driver	R
sa944_degraded	s8804	DEGRADED	c5	0	0	0	2	Non-driver	O
Orm2	s8805	PROTEIN	c5	0	0	6.77484e-05	3	Non-driver	O
Lsp1/Pil1	s7101	COMPLEX	c1	0	0	3.22611e-05	4	Non-driver	C
Pkh2/Lsp1/Pil1	s8739	COMPLEX	c1	0	0	0	2	Non-driver	O
Pkh1/Lsp1/Pil1	s8806	COMPLEX	c1	0	0	0	2	Non-driver	O
Lcb1/Lcb2/Orm1	s8807	COMPLEX	c5	0	0	0	2	Non-driver	O
Lcb1/Lcb2	s8808	COMPLEX	c5	0	0	4.11329e-05	6	Non-driver	C
Lcb1/Lcb2/Orm2	s8402	COMPLEX	c5	0	0	0	2	Non-driver	O
Ypk1	s138	PROTEIN	c1	0	0	0.000201632	6	Non-driver	C
Ypk1	s6452	PROTEIN	c1	0	0	0.000146788	3	Non-driver	O
Ypk1	s8790	PROTEIN	c1	0	0	0	1	Driver	R
Ypk2	s135	PROTEIN	c1	0	0	0	1	Driver	R
Ypk2	s139	PROTEIN	c1	0	0	0	4	Non-driver	O
Ypk2	s6451	PROTEIN	c1	0	0	2.09697e-05	3	Non-driver	O
TORC2	s41	COMPLEX	c1	0	0	0	1	Driver	R
PI4,5P2/Slm1/Slm2/TORC2	s7079	COMPLEX	c1	0	0	0.000204052	6	Non-driver	C
Slm1/Slm2	s7085	COMPLEX	c1	0	0	0	1	Driver	R
PI4,5P2/Slm1/Slm2/TORC2	s7082	COMPLEX	c1	0	0	0.000193567	5	Non-driver	O
Dot6	s8825	PROTEIN	c1	0	0	8.06528e-07	3	Non-driver	C
Stb3	s8826	PROTEIN	c1	0	0	8.06528e-07	3	Non-driver	C
PI4P	s85	SIMPLE_MOLECULE	c1	0	0	4.19395e-05	3	Non-driver	O
PI	s8827	SIMPLE_MOLECULE	c1	0	0	0	1	Driver	R
Mss4	s8828	PROTEIN	c1	0	0	0	1	Driver	R
Mss4	s6219	PROTEIN	c1	0	0	0.000146788	4	Non-driver	O
Sfk1	s8829	PROTEIN	c1	0	0	0	1	Driver	R
Stt4	s8830	PROTEIN	c1	0	0	0	1	Driver	R
PI4,5P2	s16	SIMPLE_MOLECULE	c1	0	0	0.000193567	3	Non-driver	O
Sfk1/Stt4	s7088	COMPLEX	c1	0	0	2.25828e-05	3	Non-driver	O
Stb3	s8841	PROTEIN	c1	0	0	0	4	Non-driver	O
Pgi1	s382	PROTEIN	c1	0	0	0	2	Driver	R
PFK	s8843	COMPLEX	c1	0	0	0	1	Driver	R
NH4+	s8859	ION	c1	0	0	0.000147595	8	Non-driver	C
Mep1	s8860	PROTEIN	c1	0	0	7.60825e-05	2	Non-driver	O
Mep3	s8861	PROTEIN	c1	0	0	7.60825e-05	2	Non-driver	O
L-glutamate	s550	SIMPLE_MOLECULE	c1	0	0	0	5	Driver	O
NH3	s552	SIMPLE_MOLECULE	c1	0	0	4.19395e-05	7	Non-driver	O
Gln1	s556	PROTEIN	c1	0	0	0.000182275	3	Non-driver	O
L-glutamine	s555	SIMPLE_MOLECULE	c1	0	0	0	4	Non-driver	O
H+	s7372	ION	c1	0	0	0	2	Non-driver	O
2-oxoglutarate	s8862	SIMPLE_MOLECULE	c1	0	0	0	3	Non-driver	O
NADH	s8863	SIMPLE_MOLECULE	c1	0	0	0	3	Non-driver	O
NAD	s8864	SIMPLE_MOLECULE	c1	0	0	0	3	Driver	O
Gdh2	s8865	PROTEIN	c1	0	0	0.000295189	4	Non-driver	C
Mks1	s8868	PROTEIN	c1	0	0	1.20979e-06	3	Non-driver	O
Igo1	s8870	PROTEIN	c2	0	0	0	1	Driver	O
Igo2	s8871	PROTEIN	c2	0	0	0	1	Driver	O
Igo1	s8872	PROTEIN	c2	0	0	0	2	Non-driver	O
Igo2	s8873	PROTEIN	c2	0	0	0	2	Non-driver	O
