# Supplementary material for: Network analyses based on comprehensive molecular interaction maps reveal robust control structures in yeast stress response pathways
Source: NPJ Syst Biol Appl. 2016 Jan 7;2:15018–. doi: 10.1038/npjsba.2015.18 (PMC5516916; doi:10.1038/npjsba.2015.18)
Supplement: Supplementary Information S8.3 [file npjsba201518-s10.xls]

## Sheet: IonHomeostasis_shortest.txt
Name	ID	Type	Compartment	bowtie_shortest	bowtie_simple30	betweenness	degree	driver node	critical
Hog1/Msn2	s7161	COMPLEX	c4	0.606635	0.529177	0.00522668	174	Non-driver	C
Hog1/Msn4	s7162	COMPLEX	c4	0.0236967	0.0578801	0.00150452	67	Non-driver	C
Yap1	s6579	PROTEIN	c4	0	0	0	64	Driver	O
ADP	s7428	SIMPLE_MOLECULE	c1	0	0	0	64	Non-driver	O
Aft1	s7960	PROTEIN	c4	0	0	0.000132496	57	Non-driver	C
Aft2	s7272	PROTEIN	c4	0	0	0	40	Driver	O
ATP	s7220	SIMPLE_MOLECULE	c1	0	0	0	36	Driver	R
H+	s7372	ION	c1	0.0758294	0.0906963	0.012648	35	Non-driver	O
Crz1	s7001	PROTEIN	c4	0.0995261	0.102919	0.00897717	30	Non-driver	C
Rlm1	s156	PROTEIN	c4	0.0268562	0.0313323	0.00139943	30	Non-driver	C
Zap1	s9294	PROTEIN	c4	0.0900474	0.120525	0.00356241	27	Non-driver	C
Ca2+	s7000	ION	c1	0.0995261	0.102919	0.0160311	25	Non-driver	O
heme/Hap1	s689	COMPLEX	c4	0	0	3.34011e-05	24	Non-driver	C
Mac1	s9298	PROTEIN	c4	0.109005	0.1316	0.00247606	22	Non-driver	C
CN	s6900	COMPLEX	c1	0.0995261	0.102919	0.0141573	20	Non-driver	C
Met4	s58	PROTEIN	c4	0	0	0	19	Driver	O
Cu+	s7227	ION	c1	0.118483	0.143663	0.00515266	17	Non-driver	O
K+	s8009	ION	c1	0.00947867	0.0107876	0.00288734	17	Non-driver	O
Fe2+	s7327	ION	c1	0	0	0.00286636	16	Non-driver	O
Hog1	s6990	PROTEIN	c4	0.0379147	0.527804	0.0122364	13	Non-driver	C
Hog1/Hot1	s6772	COMPLEX	c4	0.014218	0.0455293	0.00679618	13	Non-driver	C
Slt2	s7436	PROTEIN	c1	0.0347551	0.0419657	0.00437114	13	Non-driver	C
cleaved Rim101	s9171	PROTEIN	c4	0.0473934	0.0508538	0.00313075	13	Non-driver	C
Mn2+	s7380	ION	c1	0.00947867	0.00947867	0.00223495	13	Non-driver	O
Mbp1/Skn7	s7132	COMPLEX	c4	0.00947867	0.0136519	0.00010252	13	Non-driver	O
Nrg1/Cyc8/Tup1	s9201	COMPLEX	c4	0.00473934	0.0120966	0.00316072	12	Non-driver	C
GTP Rho1	s6750	COMPLEX	c1	0.042654	0.0473633	0.00193619	12	Non-driver	O
Cad1	s8950	PROTEIN	c4	0.014218	0.0155721	0.000322547	12	Non-driver	C
SBF complex/Slt2	s8399	COMPLEX	c4	0.00789889	0.00539758	0.000201884	12	Non-driver	C
SBF complex/Kdx2	s9262	COMPLEX	c4	0.00789889	0.0107952	0.000189494	12	Non-driver	C
L-glutamate	s550	SIMPLE_MOLECULE	c1	0	0	3.77704e-05	12	Non-driver	O
Zn2+	s8	ION	c1	0.0900474	0.120525	0.0033672	11	Non-driver	C
heme/Hap2/3/4/5	s690	COMPLEX	c4	0	0	1.27627e-05	11	Non-driver	C
H+	s7087	ION	c3	0.0758294	0.0906963	0.0104303	10	Non-driver	O
L-glutamine	s555	SIMPLE_MOLECULE	c1	0	0	3.40533e-05	10	Non-driver	O
Bcy1	s7524	PROTEIN	c1	0	0	1.94847e-05	10	Non-driver	O
Avt1	s8047	PROTEIN	c3	0	0	0	10	Driver	R
Na+	s8579	ION	c1	0.00947867	0.0107876	0.00261006	9	Non-driver	O
Pi	s8857	SIMPLE_MOLECULE	c1	0	0	0	9	Non-driver	O
Ca2+	s7097	ION	c3	0.0758294	0.0906963	0.0115074	8	Non-driver	O
Crz1	s7431	PROTEIN	c1	0.0995261	0.102919	0.00910367	8	Non-driver	O
MnHPO4	s8359	SIMPLE_MOLECULE	c1	0.0189573	0.0340683	0.0044678	8	Non-driver	O
Hog1	s7434	PROTEIN	c1	0	0	0.0042117	8	Non-driver	O
Nrg1	s9197	PROTEIN	c4	0.028436	0.0313699	0.0029335	8	Non-driver	C
MgHPO4	s7370	SIMPLE_MOLECULE	c1	0.0189573	0.0340683	0.00285426	8	Non-driver	O
Mg2+	s7362	ION	c1	0.00947867	0.00947867	0.000573751	8	Non-driver	O
SBF	s2302	COMPLEX	c4	0	0	1.61873e-05	8	Non-driver	O
Hog1	s7435	PROTEIN	c1	0.0663507	0.566778	0.0128362	7	Non-driver	O
Ena1	s6986	PROTEIN	c1	0	0.00261792	0.00404488	7	Non-driver	O
GTP Cdc42	s6757	COMPLEX	c1	0	0	0.00173114	7	Non-driver	O
Slt2	s7020	PROTEIN	c4	0.0347551	0.0367299	0.00154196	7	Non-driver	O
Fe2+/siderophore	s134	COMPLEX	c1	0	0	0.00124154	7	Non-driver	C
GDP Rho1	s6749	COMPLEX	c1	0	0	0.000580945	7	Non-driver	O
Pma1	s8037	PROTEIN	c1	0	0.00473934	0.000355222	7	Non-driver	O
Fe3+/siderophore	s132	COMPLEX	c1	0	0	0.000323233	7	Non-driver	C
Cdc28/Clb2	s7134	COMPLEX	c4	0	0	0.000175063	7	Non-driver	C
MBF	s2303	COMPLEX	c4	0	0	1.19906e-05	7	Non-driver	O
GDP	s8856	SIMPLE_MOLECULE	c1	0	0	0	7	Non-driver	O
Pbs2	s7013	PROTEIN	c1	0.0663507	0.566778	0.00805558	6	Non-driver	O
Pho84	s80	PROTEIN	c1	0.014218	0.0429903	0.00724772	6	Non-driver	O
Pkc1	s138	PROTEIN	c1	0.042654	0.0473633	0.00254921	6	Non-driver	O
Fet4	s9287	PROTEIN	c1	0.0521327	0.078398	0.00184661	6	Non-driver	O
Sho1/Pbs2	s8312	COMPLEX	c1	0.0663507	0.566778	0.00160884	6	Non-driver	O
Trk1	s8004	PROTEIN	c1	0	0	0.00133455	6	Non-driver	O
Slt2	s9240	PROTEIN	c1	0	0	0.000956851	6	Non-driver	C
GTP Cdc42	s8683	COMPLEX	c1	0	0	0.00091968	6	Non-driver	O
Cu+/Cox17	s7231	COMPLEX	c13	0	0	0.000642097	6	Non-driver	C
Cup2	s9297	PROTEIN	c4	0.00947867	0.0120638	0.00047243	6	Non-driver	C
Fe2+	s8233	ION	c3	0	0	0.000246407	6	Non-driver	C
Cfd1/Nbp35	s8533	COMPLEX	c1	0	0	0.000162473	6	Non-driver	O
V-ATPase_br_ (Vph1)	s9351	COMPLEX	c3	0	0	0.000132196	6	Non-driver	C
V-ATPase_br_ (Stv1)	s9352	COMPLEX	c3	0	0	0.000132196	6	Non-driver	C
Ypd1	s7007	PROTEIN	c1	0.00947867	0.0136519	7.9138e-05	6	Non-driver	C
ISC biosynthetic complex	s631	COMPLEX	c13	0	0	5.69554e-05	6	Non-driver	O
PI4,5P2/Slm1/Slm2/TORC2	s7127	COMPLEX	c1	0	0	0	6	Driver	O
K+	s8127	ION	c3	0	0	0	6	Non-driver	O
cAMP	s8431	SIMPLE_MOLECULE	c1	0	0	0	6	Driver	O
Ca2+/Cmd1	s7115	COMPLEX	c1	0.049763	0.0514596	0.00756268	5	Non-driver	O
Ste11/Ste50	s8313	COMPLEX	c1	0	0	0.00353782	5	Non-driver	O
Fe2+	s7979	ION	c13	0	0	0.00267151	5	Non-driver	O
Fe/S Cluster intermediate	s8550	COMPLEX	c1	0	0	0.00249225	5	Non-driver	C
Cch1	s1455	PROTEIN	c1	0	0.00261792	0.00164871	5	Non-driver	C
Mid1	s1459	PROTEIN	c1	0	0.00261792	0.00164871	5	Non-driver	C
Mkk1	s9237	PROTEIN	c1	0.021327	0.0236816	0.00160375	5	Non-driver	C
Mkk2	s6456	PROTEIN	c1	0.021327	0.0236816	0.00160375	5	Non-driver	C
2Fe-2S cluster	s9382	COMPLEX	c1	0	0	0.00152521	5	Non-driver	R
Cu+	s8227	ION	c14	0	0	0.0011469	5	Non-driver	O
Fe3+/siderophore	s8396	COMPLEX	c1	0	0	0.000757207	5	Non-driver	O
Dfg16/Rim8/Rim9/Rim21	s9027	COMPLEX	c1	0	0	0.00075361	5	Non-driver	O
Crz1	s6446	PROTEIN	c1	0	0	0.000681067	5	Non-driver	O
Hsl1	s6530	PROTEIN	c4	0	0	0.000597132	5	Non-driver	C
4FE-4S/Cfd1/Nbp35	s686	COMPLEX	c1	0	0	0.000526987	5	Non-driver	O
Hkr1/Sho1	s7146	COMPLEX	c1	0.0331754	0.283389	0.000518294	5	Non-driver	C
Msb2/Sho1	s7147	COMPLEX	c1	0.0331754	0.283389	0.000518294	5	Non-driver	C
Cu+	s7138	ION	default	0.0521327	0.0521327	0.000457442	5	Non-driver	O
Cd2+	s8250	ION	c1	0	0	0.000342931	5	Non-driver	O
Hsl1	s6531	PROTEIN	c4	0	0	0.000316552	5	Non-driver	C
Mn2+	s7987	ION	c14	0	0	0.000304561	5	Non-driver	O
Smf2	s8365	PROTEIN	c1	0	0	0.000304561	5	Non-driver	O
Trk1	s8005	PROTEIN	c1	0	0	0.0002554	5	Non-driver	O
Sorbic acid (XCOOH)	s8178	SIMPLE_MOLECULE	c1	0.00947867	0.00947867	9.05291e-05	5	Non-driver	C
Fe2+	s7321	ION	default	0	0	6.83465e-05	5	Non-driver	O
Sho1	s81	PROTEIN	c1	0	0	5.78547e-05	5	Non-driver	O
Fet4	s6	PROTEIN	c1	0	0	4.07681e-05	5	Non-driver	O
Sln1	s7005	PROTEIN	c1	0.00947867	0.0136519	2.57798e-05	5	Non-driver	C
L-glutamine	s8131	SIMPLE_MOLECULE	c3	0	0	1.18707e-05	5	Non-driver	O
2-oxoglutarate	s513	SIMPLE_MOLECULE	c1	0	0	1.13911e-05	5	Non-driver	O
L-tyrosine	s8044	SIMPLE_MOLECULE	c1	0	0	2.27822e-06	5	Non-driver	O
L-asparagine	s7031	SIMPLE_MOLECULE	c1	0	0	2.27822e-06	5	Non-driver	O
L-isoleucine	s8045	SIMPLE_MOLECULE	c1	0	0	2.27822e-06	5	Non-driver	O
L-leucine	s8046	SIMPLE_MOLECULE	c1	0	0	2.27822e-06	5	Non-driver	O
L-tyrosine	s8130	SIMPLE_MOLECULE	c3	0	0	2.27822e-06	5	Non-driver	O
L-asparagine	s8132	SIMPLE_MOLECULE	c3	0	0	2.27822e-06	5	Non-driver	O
L-leucine	s8133	SIMPLE_MOLECULE	c3	0	0	2.27822e-06	5	Non-driver	O
L-isoleucine	s8134	SIMPLE_MOLECULE	c3	0	0	2.27822e-06	5	Non-driver	O
Pbs2	s3	PROTEIN	c1	0	0	0	5	Driver	O
Avt3	s8048	PROTEIN	c3	0	0	0	5	Driver	R
Avt4	s8049	PROTEIN	c3	0	0	0	5	Driver	R
Biotin	s186	SIMPLE_MOLECULE	c1	0	0	0	5	Non-driver	O
Zap1	s7953	PROTEIN	c4	0.0900474	0.120525	0.00353004	4	Non-driver	C
Rim8/Rim13/Rim20/ESCRT	s9194	COMPLEX	c1	0.0473934	0.0508538	0.00283758	4	Non-driver	C
Bck1	s9235	PROTEIN	c1	0.042654	0.0473633	0.0028172	4	Non-driver	O
Fe/S Cluster intermediate	s8547	COMPLEX	c13	0	0	0.00261215	4	Non-driver	O
Zn2+	s7975	ION	c3	0.014218	0.022348	0.00201862	4	Non-driver	O
Rck2	s6101	PROTEIN	c1	0.028436	0.0379201	0.00173744	4	Non-driver	O
Swe1	s6509	PROTEIN	c4	0	0	0.00131897	4	Non-driver	C
Hsl1	s6984	PROTEIN	c4	0	0	0.000892101	4	Non-driver	O
Dfg16/Rim8/Rim9/Rim21	s9288	COMPLEX	c1	0.0473934	0.0508538	0.00088071	4	Non-driver	C
Msn2	s6992	PROTEIN	c4	0.606635	0.105835	0.00075663	4	Non-driver	O
Swe1	s6932	PROTEIN	c4	0	0	0.000566556	4	Driver	R
Cdc28/Clb2	s7135	COMPLEX	c4	0	0	0.000466435	4	Non-driver	O
Ssk1/Ssk2	s7155	COMPLEX	c1	0	0	0.00044665	4	Non-driver	C
Ssk1/Ssk22	s7158	COMPLEX	c1	0	0	0.00044665	4	Non-driver	C
Msn2	s8679	PROTEIN	c1	0	0	0.000427488	4	Non-driver	O
Rom2/Slg1	s9257	COMPLEX	c1	0.042654	0.0473633	0.000427165	4	Non-driver	O
Fra2/2Fe-2S	s8419	COMPLEX	c1	0	0	0.000386098	4	Non-driver	O
Rom2/Mid2	s9258	COMPLEX	c1	0	0	0.000365414	4	Non-driver	O
Gpr1/Plc1	s7898	COMPLEX	c1	0.00947867	0.00473934	0.000331241	4	Non-driver	C
Bmh2/Msn2	s8964	COMPLEX	c1	0	0	0.000321371	4	Non-driver	O
Fe3+/siderophore	s133	COMPLEX	default	0	0	0.000311156	4	Non-driver	O
Mn2+	s7986	ION	c13	0	0	0.000272187	4	Non-driver	O
Hsl1/Hsl7/Swe1	s7141	COMPLEX	c4	0	0	0.000262594	4	Non-driver	C
Bmh2	s8963	PROTEIN	c1	0	0	0.000235615	4	Non-driver	O
Pma1	s1	PROTEIN	c1	0	0	0.000233217	4	Non-driver	O
Ca2+/Cmd1/Cmk1	s7111	COMPLEX	c1	0	0	0.000221527	4	Non-driver	O
SCF MET30complex	s7024	COMPLEX	c4	0	0	0.000218229	4	Non-driver	C
Cu+/Cox11	s7232	COMPLEX	c13	0	0	0.00021763	4	Non-driver	C
Cu+/Sco1	s96	COMPLEX	c13	0	0	0.00021763	4	Non-driver	C
Kdx1	s9246	PROTEIN	c1	0.00789889	0.0107952	0.000196688	4	Non-driver	C
Bmh2/Msn4	s8570	COMPLEX	c1	0	0	0.000193026	4	Driver	O
Msn4	s8680	PROTEIN	c1	0	0	0.000170843	4	Non-driver	O
Tpk1	s6435	PROTEIN	c1	0	0	0.000143188	4	Non-driver	O
Tpk3	s95	PROTEIN	c1	0	0	0.000143188	4	Non-driver	O
Tpk2	s88	PROTEIN	c1	0	0	0.000143188	4	Non-driver	O
Hog1/Smp1	s8332	COMPLEX	c4	0	0.00263296	0.000105937	4	Non-driver	C
Skn7	s6612	PROTEIN	c4	0.00947867	0.0136519	9.95221e-05	4	Non-driver	C
Cu+/Sod1	s7229	COMPLEX	c1	0	0	7.37422e-05	4	Non-driver	O
Mac1	s7958	PROTEIN	c4	0	0.0657998	5.33582e-05	4	Non-driver	O
PO4 3-	s7373	ION	c1	0	0.0227122	4.22669e-05	4	Non-driver	O
Sln1	s7006	PROTEIN	c1	0.00947867	0.0136519	3.77704e-05	4	Non-driver	O
Bcy1/Tpk1	s7945	COMPLEX	c1	0	0	3.51725e-05	4	Non-driver	C
Bcy1/Tpk2	s7944	COMPLEX	c1	0	0	3.51725e-05	4	Non-driver	C
Bcy1/Tpk3	s7943	COMPLEX	c1	0	0	3.51725e-05	4	Non-driver	C
SBF complex	s9261	COMPLEX	c4	0	0	2.87775e-05	4	Driver	O
Swi6	s762	PROTEIN	c4	0	0	1.97845e-05	4	Non-driver	O
Ypd1	s7421	PROTEIN	c1	0	0	1.9185e-05	4	Non-driver	R
Pdr12	s9286	PROTEIN	c1	0	0	1.07915e-05	4	Non-driver	O
XCOO-	s8183	ION	c1	0	0	7.7939e-06	4	Non-driver	O
Cia1/Nar1	s687	COMPLEX	c1	0	0	5.39577e-06	4	Non-driver	O
Sln1	s7004	PROTEIN	c1	0	0	5.39577e-06	4	Non-driver	C
V1	s8063	COMPLEX	c3	0	0	4.79624e-06	4	Non-driver	R
FK506/Fpr1	s7121	COMPLEX	c1	0	0	1.79859e-06	4	Non-driver	C
Cox11	s7226	PROTEIN	c13	0	0	1.79859e-06	4	Non-driver	C
Sco1	s7225	PROTEIN	c13	0	0	1.79859e-06	4	Non-driver	C
Ca2+	s7429	ION	c14	0	0	0	4	Non-driver	O
Mn2+	s7983	ION	c3	0	0	0	4	Non-driver	O
K+	s8119	ION	c13	0	0	0	4	Non-driver	O
H+	s8122	ION	c24	0	0	0	4	Driver	R
Ssk1	s7009	PROTEIN	c1	0	0	0	4	Driver	O
Vnx1	s8021	PROTEIN	c3	0	0	0	4	Driver	R
Nhx1	s8025	PROTEIN	c24	0	0	0	4	Driver	R
Ena2	s6988	PROTEIN	c1	0	0	0	4	Driver	R
Ena5	s6991	PROTEIN	c1	0	0	0	4	Driver	R
Avt6	s8050	PROTEIN	c3	0	0	0	4	Driver	R
Cox17	s8232	PROTEIN	c13	0	0	0	4	Non-driver	O
Msn1	s8788	PROTEIN	c4	0	0	0	4	Driver	O
Smf1	s7416	PROTEIN	c1	0	0	0	4	Driver	R
NADP+	s416	SIMPLE_MOLECULE	c1	0	0	0	4	Non-driver	O
heme	s560	SIMPLE_MOLECULE	c1	0	0	0	4	Driver	R
GTP	s8855	SIMPLE_MOLECULE	c1	0	0	0	4	Driver	R
Ca2+/Cna1/Cnb1	s7118	COMPLEX	c1	0.049763	0.0514596	0.00715659	3	Non-driver	O
Zn2+	s9318	ION	c4	0.0900474	0.120525	0.00332979	3	Non-driver	O
cleaved Rim101	s51	PROTEIN	c1	0.0473934	0.0508538	0.00303302	3	Non-driver	C
Nrg1	s9196	PROTEIN	c1	0.028436	0.0313699	0.00287775	3	Non-driver	C
Rim8/Rim13/ESCRT	s9193	COMPLEX	c1	0.0473934	0.0508538	0.00262414	3	Non-driver	O
Rim8/ESCRT I/ESCRT II/ESCRT III	s9088	COMPLEX	c1	0.0473934	0.0508538	0.00241071	3	Non-driver	O
Zrc1	s8949	PROTEIN	c3	0.014218	0.022348	0.00168216	3	Non-driver	O
Rim8/ESCRT I/ESCRT II	s9069	COMPLEX	c1	0.0473934	0.0508538	0.00150302	3	Non-driver	O
GTP Cdc42/Ste20	s6758	COMPLEX	c1	0	0	0.00131656	3	Non-driver	O
GTP Cdc42/Cla4	s6759	COMPLEX	c1	0	0	0.00131656	3	Non-driver	O
Rim8/ESCRT I	s9048	COMPLEX	c1	0.0473934	0.0508538	0.00128959	3	Non-driver	O
Hog1	s82	PROTEIN	c4	0	0	0.00123443	3	Non-driver	O
Cu+/Fet3/Ftr1	s8929	COMPLEX	c14	0	0	0.00120685	3	Non-driver	C
Cu+/Fet3/Ftr1	s8937	COMPLEX	c1	0	0	0.00114091	3	Non-driver	O
Rim8/ESCRT I	s9059	COMPLEX	c1	0.0473934	0.0508538	0.00107616	3	Non-driver	O
Msn2	s8869	PROTEIN	c4	0.606635	0.317506	0.000860349	3	Non-driver	O
Ssk1/Ssk2	s7156	COMPLEX	c1	0	0	0.000745216	3	Non-driver	O
Ssk1/Ssk22	s7159	COMPLEX	c1	0	0	0.000745216	3	Non-driver	O
ESCRT III	s9080	COMPLEX	c1	0	0	0.000694256	3	Non-driver	O
Nbp2/Ptc1	s6769	COMPLEX	c1	0	0	0.000598331	3	Non-driver	O
Msn2	s8323	PROTEIN	c1	0	0	0.000531207	3	Non-driver	O
IP3	s7189	SIMPLE_MOLECULE	c1	0.00947867	0.00473934	0.00049791	3	Non-driver	O
Pmc1	s7101	PROTEIN	c3	0	0	0.000490866	3	Non-driver	O
Pmr1	s8340	PROTEIN	c3	0	0	0.00048547	3	Driver	R
Cln2	s282	PROTEIN	c4	0	0	0.000482622	3	Non-driver	O
Hsl1/Hsl7/Swe1	s7140	COMPLEX	c4	0	0	0.00042087	3	Non-driver	O
siderophore	s7326	SIMPLE_MOLECULE	default	0	0	0.000402884	3	Non-driver	O
Cad1	s8947	PROTEIN	c1	0.014218	0.0155721	0.000346529	3	Non-driver	C
Smf1	s9309	PROTEIN	c1	0	0	0.000303362	3	Non-driver	O
Cch1	s463	PROTEIN	c1	0	0	0.000288674	3	Non-driver	C
Mid1	s462	PROTEIN	c1	0	0	0.000288674	3	Non-driver	C
Fre6	s7199	PROTEIN	c3	0	0	0.000284177	3	Non-driver	O
Vcx1	s7094	PROTEIN	c3	0	0	0.000283778	3	Non-driver	O
Fre1	s9299	PROTEIN	c1	0	0	0.000271359	3	Non-driver	R
Fre2	s9300	PROTEIN	c1	0	0	0.000271359	3	Driver	R
Crz1	s6982	PROTEIN	c4	0	0	0.000235615	3	Non-driver	O
Crz1	s6983	PROTEIN	c4	0	0	0.000235615	3	Non-driver	O
Grx3/Fra2	s681	COMPLEX	c1	0	0	0.000233817	3	Non-driver	O
Grx4/Fra2	s8453	COMPLEX	c1	0	0	0.000233817	3	Non-driver	O
Msn4	s8870	PROTEIN	c4	0	0.02894	0.000233794	3	Non-driver	O
Snf7/Vps20	s9081	COMPLEX	c1	0	0	0.000232618	3	Non-driver	O
Did4/Vps24	s9085	COMPLEX	c1	0	0	0.000232618	3	Non-driver	O
Crz1	s7432	PROTEIN	c1	0	0	0.000212534	3	Non-driver	O
Crz1	s7433	PROTEIN	c1	0	0	0.000212534	3	Non-driver	O
Slg1	s9301	PROTEIN	c1	0.042654	0.0473633	0.000209236	3	Non-driver	C
Cot1	s15	PROTEIN	c3	0	0	0.00020444	3	Non-driver	O
Grx3/2Fe-2S	s8409	COMPLEX	c1	0	0	0.000193349	3	Non-driver	O
Grx4/2Fe-2S	s8426	COMPLEX	c1	0	0	0.000193349	3	Non-driver	O
Msn4	s6885	PROTEIN	c4	0	0	0.000193026	3	Non-driver	O
Hsl1/Hsl7/Swe1	s7142	COMPLEX	c4	0	0	0.000186454	3	Non-driver	O
Cyc8/Tup1	s9199	COMPLEX	c4	0	0	0.000184655	3	Non-driver	C
Cu+	s8223	ION	c3	0	0	0.000179859	3	Non-driver	O
Cd2+/GSH	s112	COMPLEX	c1	0	0	0.000172665	3	Non-driver	O
Pho89	s8029	PROTEIN	c1	0	0	0.000172665	3	Non-driver	O
Cna1/Cnb1	s7117	COMPLEX	c1	0	0	0.000171466	3	Non-driver	O
Gpr1	s9293	PROTEIN	c1	0.00947867	0.00473934	0.000158576	3	Non-driver	O
Cdc28/Cln2	s7133	COMPLEX	c4	0	0	0.000158576	3	Non-driver	O
Smf2	s8363	PROTEIN	c1	0	0	0.00015348	3	Non-driver	C
Smf1	s8362	PROTEIN	c1	0	0	0.00015288	3	Non-driver	C
Aly1	s7180	PROTEIN	c1	0	0	0.000152281	3	Non-driver	O
Yap1	s6580	PROTEIN	c4	0	0	0.000152281	3	Driver	O
Gsc2/Rho1	s9260	COMPLEX	c1	0	0	0.000151731	3	Non-driver	O
Bio2/2Fe-2S	s8513	COMPLEX	c1	0	0	0.000151681	3	Non-driver	O
Msn4	s8864	PROTEIN	c1	0	0	0.000146262	3	Non-driver	O
CN/Skn7	s7131	COMPLEX	c4	0	0	0.000145086	3	Non-driver	O
Smp1	s8884	PROTEIN	c1	0	0.00157978	0.0001277	3	Non-driver	C
Mn2+/Sod2	s7400	COMPLEX	c13	0	0	0.000124702	3	Non-driver	O
Fet3/Ftr1	s8923	COMPLEX	c2	0	0	9.89225e-05	3	Non-driver	C
Citric Acid	s8201	SIMPLE_MOLECULE	c1	0	0	8.63324e-05	3	Driver	O
Ca2+/Cmd1/Cmk2	s7113	COMPLEX	c1	0	0	8.4234e-05	3	Non-driver	O
Fet5/Fth1	s680	COMPLEX	c3	0	0	8.27352e-05	3	Non-driver	O
Ypd1	s6989	PROTEIN	c4	0.00947867	0.0136519	7.97375e-05	3	Non-driver	R
Grx3/Fra2/Fra1	s8424	COMPLEX	c1	0	0	7.88383e-05	3	Non-driver	O
Grx4/Fra2/Fra1	s8407	COMPLEX	c1	0	0	7.88383e-05	3	Non-driver	O
CCO	s7233	COMPLEX	c13	0	0	7.67399e-05	3	Non-driver	C
Cox1/Cu+	s8384	COMPLEX	c13	0	0	7.55408e-05	3	Non-driver	O
Cox2/Cu+	s8387	COMPLEX	c13	0	0	7.55408e-05	3	Non-driver	O
4Fe-4S/Cia1/Nar1	s688	COMPLEX	c1	0	0	6.53488e-05	3	Non-driver	O
Met4	s61	PROTEIN	c4	0	0	5.63559e-05	3	Non-driver	C
Atx1	s7216	PROTEIN	c1	0	0	3.71709e-05	3	Non-driver	O
Ccc2	s7215	PROTEIN	c1	0	0	3.71709e-05	3	Non-driver	O
Co2+	s7444	ION	c1	0	0	3.41732e-05	3	Non-driver	O
Hmx1	s559	PROTEIN	c1	0	0	3.10757e-05	3	Non-driver	O
Frt1/Frt2	s8850	COMPLEX	c2	0	0	1.73864e-05	3	Non-driver	C
Pmr1	s7102	PROTEIN	c14	0	0	1.60374e-05	3	Driver	R
Hsl1/Hsl7	s7136	COMPLEX	c4	0	0	1.43887e-05	3	Non-driver	O
War1	s9296	PROTEIN	c4	0	0	1.13911e-05	3	Non-driver	O
Glt1	s557	PROTEIN	c1	0	0	1.07915e-05	3	Non-driver	O
Gdh3	s554	PROTEIN	c1	0	0	1.0192e-05	3	Non-driver	O
Fks1/Rho1	s8369	COMPLEX	c1	0	0	1.01421e-05	3	Non-driver	O
Sec3	s9305	PROTEIN	c1	0	0	9.59249e-06	3	Non-driver	C
7-keto-8-aminopelargonic acid	s188	SIMPLE_MOLECULE	c1	0	0	9.59249e-06	3	Non-driver	O
7,8-diamino-pelargonic acid	s191	SIMPLE_MOLECULE	c1	0	0	8.39343e-06	3	Non-driver	O
Cdc28/Cln1	s8309	COMPLEX	c4	0	0	6.8946e-06	3	Non-driver	O
Bni1	s9303	PROTEIN	c1	0	0	5.09601e-06	3	Non-driver	O
Bnr1	s9304	PROTEIN	c1	0	0	5.09601e-06	3	Non-driver	O
Dethiobiotin	s192	SIMPLE_MOLECULE	c1	0	0	4.79624e-06	3	Non-driver	O
Rpn4	s6522	PROTEIN	c4	0	0	3.59718e-06	3	Non-driver	O
Hsl7	s6533	PROTEIN	c4	0	0	2.99765e-06	3	Non-driver	C
Sir2	s9295	PROTEIN	c4	0	0	2.99765e-06	3	Non-driver	O
Msc2/Zrg17	s6998	COMPLEX	c2	0	0	2.87775e-06	3	Non-driver	C
Plc1/Sgd1	s6771	COMPLEX	c4	0	0	2.39812e-06	3	Non-driver	O
Act1/Ssk2	s7160	COMPLEX	c1	0	0	1.19906e-06	3	Non-driver	C
CsA/Cpr1	s7122	COMPLEX	c1	0	0	1.19906e-06	3	Non-driver	C
SCF Cdc4complex	s7144	COMPLEX	c4	0	0	1.19906e-06	3	Non-driver	O
PI4,5P2/Slm1/Slm2/TORC2	s8901	COMPLEX	c1	0	0	5.9953e-07	3	Non-driver	O
Aft1	s7439	PROTEIN	c1	0	0	5.9953e-07	3	Driver	O
Msb2	s8240	PROTEIN	c1	0	0	5.9953e-07	3	Non-driver	O
Hkr1	s8241	PROTEIN	c1	0	0	5.9953e-07	3	Non-driver	O
sa139_degraded	s602	DEGRADED	c4	0	0	0	3	Non-driver	O
sa214_degraded	s561	DEGRADED	c1	0	0	0	3	Non-driver	O
Ca2+	s7003	ION	c2	0	0	0	3	Non-driver	O
K+	s8121	ION	c24	0	0	0	3	Non-driver	O
Na+	s8123	ION	c24	0	0	0	3	Non-driver	O
Na+	s8129	ION	c3	0	0	0	3	Non-driver	O
XCOO-	s8190	ION	default	0	0	0	3	Non-driver	O
Cl-	s8589	ION	c1	0	0	0	3	Non-driver	O
K+	s8591	ION	c14	0	0	0	3	Non-driver	O
Aft1	s7271	PROTEIN	c1	0	0	0	3	Non-driver	O
Cdc28	s756	PROTEIN	c4	0	0	0	3	Driver	R
Rom2	s118	PROTEIN	c1	0	0	0	3	Driver	O
Msg5	s9242	PROTEIN	c1	0	0	0	3	Driver	O
Fus3	s9243	PROTEIN	c1	0	0	0	3	Non-driver	O
L-aspartate	s8051	SIMPLE_MOLECULE	c1	0	0	0	3	Non-driver	O
L-aspartate	s8135	SIMPLE_MOLECULE	c3	0	0	0	3	Driver	R
L-glutamate	s8136	SIMPLE_MOLECULE	c3	0	0	0	3	Driver	R
Hal5	s8007	PROTEIN	c1	0	0	0.000974237	2	Non-driver	O
Ptp2	s8325	PROTEIN	c4	0	0	0.000892701	2	Non-driver	C
4Fe-4S cluster	s8526	COMPLEX	c1	0	0	0.000671474	2	Driver	R
Fit2	s7318	PROTEIN	c1	0	0	0.000639699	2	Non-driver	O
Ptp2	s8868	PROTEIN	c1	0	0	0.000622912	2	Non-driver	C
Ptp3	s8322	PROTEIN	c1	0	0	0.000595933	2	Non-driver	O
Frt2	s6915	PROTEIN	c2	0	0	0.000318351	2	Non-driver	C
Rim8	s9190	PROTEIN	c1	0	0	0.000308758	2	Non-driver	O
Gsc2	s9281	PROTEIN	c1	0	0	0.000297117	2	Non-driver	R
Met30	s6528	PROTEIN	c4	0	0	0.000267391	2	Non-driver	O
Fe3+	s7978	ION	c1	0	0	0.000193049	2	Non-driver	O
Zrc1	s16	PROTEIN	c3	0	0	0.000188133	2	Non-driver	O
Kdx1	s8414	PROTEIN	c4	0.00789889	0.0107952	0.000184698	2	Non-driver	C
Zrt1	s4	PROTEIN	c1	0	0	0.000170027	2	Non-driver	O
Zrt2	s5	PROTEIN	c1	0	0	0.000170027	2	Non-driver	O
Zrt3	s18	PROTEIN	c3	0	0	0.000170027	2	Non-driver	O
Frt2	s8345	PROTEIN	c2	0	0	0.000166669	2	Non-driver	O
Mid2	s9302	PROTEIN	c1	0	0	0.000146885	2	Non-driver	C
Fre7	s7108	PROTEIN	c1	0	0	0.000126301	2	Non-driver	O
Ctr1	s7150	PROTEIN	c1	0	0	0.000121705	2	Non-driver	O
Ctr2	s7198	PROTEIN	c3	0	0	0.000121705	2	Non-driver	O
Ctr3	s7152	PROTEIN	c1	0	0	0.000121705	2	Non-driver	O
Smp1	s8791	PROTEIN	c1	0	0.000526593	0.00011451	2	Non-driver	O
Fet3/Ftr1	s8926	COMPLEX	c14	0	0	0.000109115	2	Non-driver	O
Fre1	s7107	PROTEIN	c1	0	0	0.000100222	2	Driver	R
Fre2	s7109	PROTEIN	c1	0	0	0.000100222	2	Non-driver	R
Slt2	s9249	PROTEIN	c4	0	0	8.57329e-05	2	Non-driver	R
Smp1	s8888	PROTEIN	c4	0	0.00157978	8.09366e-05	2	Non-driver	C
Pnc1	s8796	PROTEIN	c1	0	0	7.7939e-05	2	Non-driver	C
Zrg17	s8724	PROTEIN	c1	0	0	5.56364e-05	2	Non-driver	O
Mrs4	s174	PROTEIN	c13	0	0	5.51568e-05	2	Non-driver	O
Kdx1	s131	PROTEIN	c1	0	0.00539758	4.91615e-05	2	Non-driver	C
Ccc1	s8645	PROTEIN	c3	0	0	4.13676e-05	2	Non-driver	O
Pnc1	s8951	PROTEIN	c4	0	0	4.07681e-05	2	Non-driver	O
Arn1	s7330	PROTEIN	c1	0	0	3.61431e-05	2	Non-driver	O
Arn2	s7331	PROTEIN	c1	0	0	3.61431e-05	2	Non-driver	O
Sit1	s130	PROTEIN	c1	0	0	3.61431e-05	2	Non-driver	O
Enb1	s7332	PROTEIN	c1	0	0	3.61431e-05	2	Non-driver	O
Fre3	s7328	PROTEIN	c1	0	0	3.57434e-05	2	Non-driver	O
Fit1	s7317	PROTEIN	c1	0	0	3.53723e-05	2	Non-driver	O
Fit3	s7319	PROTEIN	c1	0	0	3.53723e-05	2	Non-driver	O
Fre4	s7329	PROTEIN	c1	0	0	3.53723e-05	2	Non-driver	O
Ftr1	s7323	PROTEIN	c2	0	0	3.53723e-05	2	Non-driver	O
Fet3	s8228	PROTEIN	c2	0	0	3.53723e-05	2	Non-driver	O
Fet5	s8726	PROTEIN	c1	0	0	2.96768e-05	2	Non-driver	O
Fth1	s8727	PROTEIN	c1	0	0	2.96768e-05	2	Non-driver	O
Fre5	s173	PROTEIN	c13	0	0	2.8078e-05	2	Non-driver	O
Smf3	s155	PROTEIN	c3	0	0	2.8078e-05	2	Non-driver	O
Cmk2	s6429	PROTEIN	c1	0	0	2.79781e-05	2	Non-driver	O
Mrs3	s175	PROTEIN	c13	0	0	2.39812e-05	2	Non-driver	O
Mck1	s6565	PROTEIN	c4	0	0	2.21826e-05	2	Non-driver	C
Fks1	s9229	PROTEIN	c1	0	0	1.88352e-05	2	Non-driver	O
Cln1	s6976	PROTEIN	c4	0	0	1.73864e-05	2	Non-driver	O
Pmr1	s7098	PROTEIN	c2	0	0	1.25901e-05	2	Non-driver	R
Rcn1	s7191	PROTEIN	c1	0	0	1.25901e-05	2	Non-driver	C
Bio5	s184	PROTEIN	c1	0	0	8.39343e-06	2	Non-driver	O
Sod2	s7386	PROTEIN	c13	0	0	8.39343e-06	2	Non-driver	O
XCOO-	s8192	ION	c4	0	0	7.19437e-06	2	Non-driver	O
Frt1	s6924	PROTEIN	c2	0	0	7.19437e-06	2	Non-driver	C
Frt1	s8341	PROTEIN	c2	0	0	5.9953e-06	2	Non-driver	O
Sod1	s7212	PROTEIN	c1	0	0	4.79624e-06	2	Non-driver	O
Vht1	s183	PROTEIN	c1	0	0	3.59718e-06	2	Non-driver	O
Crs5	s7218	PROTEIN	c1	0	0	2.39812e-06	2	Non-driver	O
Tis11	s604	PROTEIN	c4	0	0	2.39812e-06	2	Non-driver	O
Cup1	s7217	PROTEIN	c1	0	0	2.39812e-06	2	Non-driver	O
Cth1	s603	PROTEIN	c4	0	0	1.79859e-06	2	Non-driver	O
Fus3	s9247	PROTEIN	c4	0	0	5.9953e-07	2	Non-driver	C
Fus3	s9248	PROTEIN	c4	0	0	5.9953e-07	2	Non-driver	C
CsA/Cpr1/CN	s7124	COMPLEX	c1	0	0	0	2	Non-driver	O
Cu+/Crs5	s99	COMPLEX	c1	0	0	0	2	Non-driver	O
Cu+/Cup1	s100	COMPLEX	c1	0	0	0	2	Non-driver	O
FK506/Fpr1/CN	s7126	COMPLEX	c1	0	0	0	2	Non-driver	O
SCF complex	s6523	COMPLEX	c4	0	0	0	2	Driver	R
CN/Rcn1	s8293	COMPLEX	c1	0	0	0	2	Non-driver	O
Ubiquitin ligase complex	s8353	COMPLEX	c1	0	0	0	2	Driver	R
Ktr1/Mn2+	s8372	COMPLEX	c14	0	0	0	2	Non-driver	O
Kre2/Mn2+	s8375	COMPLEX	c14	0	0	0	2	Non-driver	O
Cd2+/GSH	s8556	COMPLEX	c3	0	0	0	2	Non-driver	O
Frt1/Frt2	s8851	COMPLEX	c2	0	0	0	2	Non-driver	O
Dfg16/Rim9/Rim21	s9033	COMPLEX	c1	0	0	0	2	Non-driver	O
ESCRT I	s9055	COMPLEX	c1	0	0	0	2	Driver	O
Zeo1/Mid2	s8382	COMPLEX	c1	0	0	0	2	Non-driver	O
Bcy1/Zds1	s7942	COMPLEX	c1	0	0	0	2	Non-driver	O
csa16_degraded	s7018	DEGRADED	c4	0	0	0	2	Non-driver	O
sa217_degraded	s6570	DEGRADED	c4	0	0	0	2	Non-driver	O
sa302_degraded	s6678	DEGRADED	c4	0	0	0	2	Non-driver	O
sa529_degraded	s6882	DEGRADED	c4	0	0	0	2	Driver	R
sa533_degraded	s6892	DEGRADED	c4	0	0	0	2	Non-driver	R
sa64_degraded	s6502	DEGRADED	c4	0	0	0	2	Non-driver	O
Amiodarone	s6909	DRUG	default	0	0	0	2	Driver	R
Fe3+	s7441	ION	c3	0	0	0	2	Non-driver	O
Zn2+	s7974	ION	c2	0	0	0	2	Non-driver	O
Mg2+	s7981	ION	c13	0	0	0	2	Non-driver	O
Cl-	s8128	ION	c3	0	0	0	2	Driver	R
Co2+	s8242	ION	c3	0	0	0	2	Non-driver	O
Li+	s8575	ION	c1	0	0	0	2	Driver	R
PO4-	s8576	ION	c1	0	0	0	2	Non-driver	O
H+	s8592	ION	c14	0	0	0	2	Driver	R
Dip5	s7182	PROTEIN	c24	0	0	0	2	Non-driver	O
Fra1	s7269	PROTEIN	c1	0	0	0	2	Driver	R
Gdh1	s553	PROTEIN	c1	0	0	0	2	Driver	R
Gln1	s556	PROTEIN	c1	0	0	0	2	Driver	R
Mbp1	s6614	PROTEIN	c4	0	0	0	2	Driver	O
Msn5	s6443	PROTEIN	c4	0	0	0	2	Driver	R
Pmr1	s7384	PROTEIN	c14	0	0	0	2	Driver	R
Spf1	s7104	PROTEIN	c14	0	0	0	2	Driver	R
Ssk1	s7010	PROTEIN	c1	0	0	0	2	Driver	R
Ssk2	s7011	PROTEIN	c1	0	0	0	2	Driver	O
Swi4	s6616	PROTEIN	c4	0	0	0	2	Driver	O
Vhr1	s180	PROTEIN	c4	0	0	0	2	Driver	R
Zds1	s6516	PROTEIN	c4	0	0	0	2	Driver	R
Nfs1	s7980	PROTEIN	c13	0	0	0	2	Driver	R
Mdm38	s8016	PROTEIN	c13	0	0	0	2	Driver	R
Ylh47	s8017	PROTEIN	c13	0	0	0	2	Driver	R
Vhc1	s8023	PROTEIN	c3	0	0	0	2	Driver	R
Kha1	s8026	PROTEIN	c14	0	0	0	2	Driver	R
Nha1	s8036	PROTEIN	c1	0	0	0	2	Driver	R
Pma2	s8038	PROTEIN	c1	0	0	0	2	Driver	R
Pad1	s8182	PROTEIN	c1	0	0	0	2	Driver	O
Pdr12	s8184	PROTEIN	c1	0	0	0	2	Non-driver	O
Cox1	s8230	PROTEIN	c13	0	0	0	2	Driver	O
Cox2	s8231	PROTEIN	c13	0	0	0	2	Driver	O
Dip5	s8307	PROTEIN	c1	0	0	0	2	Driver	R
Cia1	s8545	PROTEIN	c1	0	0	0	2	Driver	R
Smf2	s8370	PROTEIN	c13	0	0	0	2	Driver	R
Smf2	s8574	PROTEIN	c24	0	0	0	2	Driver	R
Bem3	s6822	PROTEIN	c1	0	0	0	2	Driver	R
Rga1	s6823	PROTEIN	c1	0	0	0	2	Driver	R
Rga2	s6824	PROTEIN	c1	0	0	0	2	Driver	R
Cdc24	s6825	PROTEIN	c1	0	0	0	2	Driver	R
Sho1	s8732	PROTEIN	c1	0	0	0	2	Non-driver	O
Hsl1	s8880	PROTEIN	c4	0	0	0	2	Non-driver	O
Rim101 C terminal	s7044	PROTEIN	c1	0	0	0	2	Non-driver	O
Rim101	s8972	PROTEIN	c1	0	0	0	2	Driver	O
Nrg1	s9219	PROTEIN	c1	0	0	0	2	Non-driver	O
Rom2	s6330	PROTEIN	c1	0	0	0	2	Non-driver	O
Lrg1	s9225	PROTEIN	c1	0	0	0	2	Driver	R
Bem2	s9226	PROTEIN	c1	0	0	0	2	Driver	R
Bag7	s9227	PROTEIN	c1	0	0	0	2	Driver	R
Sac7	s9228	PROTEIN	c1	0	0	0	2	Driver	R
Mid2	s9230	PROTEIN	c1	0	0	0	2	Driver	O
Mkk1	s9238	PROTEIN	c1	0	0	0	2	Non-driver	O
Mkk2	s135	PROTEIN	c1	0	0	0	2	Non-driver	O
Msg5	s136	PROTEIN	c1	0	0	0	2	Non-driver	O
Fus3	s9244	PROTEIN	c1	0	0	0	2	Driver	O
Swi6	s9245	PROTEIN	c1	0	0	0	2	Driver	O
Swi6	s8408	PROTEIN	c1	0	0	0	2	Driver	R
Nab2	s9250	PROTEIN	c4	0	0	0	2	Driver	O
Nab2	s9251	PROTEIN	c4	0	0	0	2	Non-driver	R
DAG	s7190	SIMPLE_MOLECULE	c1	0	0	0	2	Non-driver	O
NADPH	s415	SIMPLE_MOLECULE	c1	0	0	0	2	Driver	R
Amino acid	s7178	SIMPLE_MOLECULE	c1	0	0	0	2	Non-driver	O
PI4,5P2	s7188	SIMPLE_MOLECULE	c1	0	0	0	2	Driver	O
1,3-pentadiene	s8179	SIMPLE_MOLECULE	c1	0	0	0	2	Driver	R
CO2	s8181	SIMPLE_MOLECULE	c1	0	0	0	2	Non-driver	R
Citric Acid	s8199	SIMPLE_MOLECULE	default	0	0	0	2	Driver	O
Citric Acid Ca	s8200	SIMPLE_MOLECULE	default	0	0	0	2	Non-driver	R
V0_br_(Vph1)	s9328	COMPLEX	c3	0	0	0	2	Driver	R
V0_br_(Stv1)	s9336	COMPLEX	c3	0	0	0	2	Non-driver	R
H+	s9354	ION	c13	0	0	0	2	Driver	R
Bni1/Spa2/Pea2	s7120	COMPLEX	c1	0	0	0	1	Driver	R
Dre2/Tah18	s685	COMPLEX	c1	0	0	0	1	Driver	R
Hap2/3/4/5	s691	COMPLEX	c4	0	0	0	1	Driver	R
Pho80/Pho85	s7130	COMPLEX	c4	0	0	0	1	Driver	O
Ste11/Ste50	s7163	COMPLEX	c1	0	0	0	1	Driver	R
GSH	s8562	COMPLEX	c1	0	0	0	1	Driver	R
ESCRT II	s9068	COMPLEX	c1	0	0	0	1	Driver	R
sa258_degraded	s6581	DEGRADED	c4	0	0	0	1	Non-driver	O
sa58_degraded	s60	DEGRADED	c4	0	0	0	1	Non-driver	O
sa1207_degraded	s8366	DEGRADED	c1	0	0	0	1	Non-driver	O
sa909_degraded	s8367	DEGRADED	c1	0	0	0	1	Non-driver	O
FK506	s797	DRUG	c1	0	0	0	1	Driver	R
Rapamycin	s6467	DRUG	c1	0	0	0	1	Driver	R
cyclosporin A	s6490	DRUG	c1	0	0	0	1	Driver	R
Caffeine	s8900	DRUG	default	0	0	0	1	Driver	R
Cu2+	s7200	ION	c3	0	0	0	1	Driver	R
Mg2+	s7982	ION	c3	0	0	0	1	Driver	R
Citric Acid-	s8202	ION	c1	0	0	0	1	Non-driver	O
Ag+	s8350	ION	c1	0	0	0	1	Driver	R
Mn2+	s8573	ION	c24	0	0	0	1	Driver	R
Act1	s6830	PROTEIN	c1	0	0	0	1	Driver	O
Alr1	s7364	PROTEIN	c1	0	0	0	1	Driver	R
Alr2	s7365	PROTEIN	c1	0	0	0	1	Driver	R
Aly1	s7181	PROTEIN	c1	0	0	0	1	Driver	O
Atm1	s638	PROTEIN	c13	0	0	0	1	Driver	R
Bio2	s195	PROTEIN	c1	0	0	0	1	Driver	R
Bio3	s193	PROTEIN	c1	0	0	0	1	Driver	R
Bio4	s194	PROTEIN	c1	0	0	0	1	Driver	R
Cna1	s6396	PROTEIN	c1	0	0	0	1	Driver	R
Cnb1	s6395	PROTEIN	c1	0	0	0	1	Driver	R
Ccs1	s7213	PROTEIN	c1	0	0	0	1	Driver	R
Cdc4	s6712	PROTEIN	c4	0	0	0	1	Driver	R
Cdc5	s6517	PROTEIN	c4	0	0	0	1	Driver	R
Cfd1	s648	PROTEIN	c1	0	0	0	1	Driver	R
Cla4	s6943	PROTEIN	c4	0	0	0	1	Driver	R
Clb2	s1341	PROTEIN	c4	0	0	0	1	Driver	R
Cmd1	s6391	PROTEIN	c1	0	0	0	1	Driver	R
Cmk1	s1368	PROTEIN	c1	0	0	0	1	Driver	R
Cox17	s7224	PROTEIN	c13	0	0	0	1	Driver	R
Cpr1	s6491	PROTEIN	c1	0	0	0	1	Driver	R
Ecm7	s7086	PROTEIN	c1	0	0	0	1	Driver	R
Elm1	s6324	PROTEIN	c4	0	0	0	1	Driver	R
Erv1	s639	PROTEIN	c13	0	0	0	1	Driver	R
Fig1	s7949	PROTEIN	c1	0	0	0	1	Driver	R
Fpr1	s6460	PROTEIN	c1	0	0	0	1	Driver	R
Fra2	s7270	PROTEIN	c1	0	0	0	1	Driver	R
Fus1	s7091	PROTEIN	c1	0	0	0	1	Driver	R
Gdh2	s202	PROTEIN	c1	0	0	0	1	Driver	R
Grx3	s7440	PROTEIN	c1	0	0	0	1	Driver	R
Grx4	s620	PROTEIN	c1	0	0	0	1	Driver	R
Hrr25	s5014	PROTEIN	c4	0	0	0	1	Driver	O
Hsl7	s6532	PROTEIN	c4	0	0	0	1	Driver	O
Isd11	s626	PROTEIN	c13	0	0	0	1	Driver	R
Mam3	s7393	PROTEIN	c3	0	0	0	1	Driver	R
Pah1	s6820	PROTEIN	c4	0	0	0	1	Driver	R
Mnr2	s7367	PROTEIN	c3	0	0	0	1	Driver	R
Mrs2	s7361	PROTEIN	c13	0	0	0	1	Driver	R
Mtm1	s7387	PROTEIN	c13	0	0	0	1	Driver	R
Nbp35	s649	PROTEIN	c1	0	0	0	1	Driver	R
Nfs1	s625	PROTEIN	c1	0	0	0	1	Driver	R
Nmd5	s6442	PROTEIN	c4	0	0	0	1	Driver	R
Rap1	s31	PROTEIN	c4	0	0	0	1	Driver	R
Rim2	s622	PROTEIN	c13	0	0	0	1	Driver	R
Skn7	s6507	PROTEIN	c4	0	0	0	1	Driver	R
Spf1	s7099	PROTEIN	c2	0	0	0	1	Driver	R
Ssk22	s7012	PROTEIN	c1	0	0	0	1	Driver	O
Yap5	s154	PROTEIN	c4	0	0	0	1	Driver	R
Yfh1	s627	PROTEIN	c13	0	0	0	1	Driver	R
Yvc1	s7096	PROTEIN	c3	0	0	0	1	Driver	R
Fus2	s7092	PROTEIN	c1	0	0	0	1	Driver	R
Rvs161	s7093	PROTEIN	c1	0	0	0	1	Driver	R
Cup2	s7959	PROTEIN	c4	0	0	0	1	Driver	R
Hap1	s7976	PROTEIN	c4	0	0	0	1	Driver	R
Ppz1	s8000	PROTEIN	c1	0	0	0	1	Driver	R
Ppz2	s8001	PROTEIN	c1	0	0	0	1	Driver	R
Sis2	s8002	PROTEIN	c1	0	0	0	1	Driver	R
Trk2	s8003	PROTEIN	c1	0	0	0	1	Driver	R
Sat4	s8006	PROTEIN	c1	0	0	0	1	Driver	R
Sky1	s8012	PROTEIN	c1	0	0	0	1	Driver	R
Tok1	s8015	PROTEIN	c1	0	0	0	1	Driver	R
Ptk2	s8041	PROTEIN	c1	0	0	0	1	Driver	R
Hrk1	s8042	PROTEIN	c1	0	0	0	1	Driver	R
Glc7	s8043	PROTEIN	c1	0	0	0	1	Driver	R
Ycf1	s62	PROTEIN	c3	0	0	0	1	Driver	R
War1	s8189	PROTEIN	c4	0	0	0	1	Driver	R
Pho4	s8261	PROTEIN	c4	0	0	0	1	Driver	R
Spt7	s8262	PROTEIN	c4	0	0	0	1	Driver	R
Gsp2	s8319	PROTEIN	c1	0	0	0	1	Driver	R
Nmd5	s8320	PROTEIN	c1	0	0	0	1	Driver	R
Gsp1	s6782	PROTEIN	c1	0	0	0	1	Driver	R
Ptc1	s8321	PROTEIN	c1	0	0	0	1	Driver	R
Nbp2	s6109	PROTEIN	c1	0	0	0	1	Driver	R
Hot1	s6572	PROTEIN	c4	0	0	0	1	Driver	O
Crm1	s6105	PROTEIN	c4	0	0	0	1	Driver	R
Ktr1	s7988	PROTEIN	c14	0	0	0	1	Driver	R
Rim8	s8371	PROTEIN	c14	0	0	0	1	Driver	R
Isu1	s628	PROTEIN	c13	0	0	0	1	Driver	R
Isu2	s629	PROTEIN	c13	0	0	0	1	Driver	R
Nar1	s8546	PROTEIN	c1	0	0	0	1	Driver	R
Ccc1	s8584	PROTEIN	c3	0	0	0	1	Driver	R
Per1	s7391	PROTEIN	c3	0	0	0	1	Driver	R
Ste20	s6649	PROTEIN	c1	0	0	0	1	Driver	R
Arn2	s8682	PROTEIN	c1	0	0	0	1	Driver	R
Msc2	s8725	PROTEIN	c1	0	0	0	1	Driver	R
Ptc2	s6826	PROTEIN	c1	0	0	0	1	Driver	R
Ptc3	s6827	PROTEIN	c1	0	0	0	1	Driver	R
Sgd1	s6704	PROTEIN	c4	0	0	0	1	Driver	R
Plc1	s6705	PROTEIN	c4	0	0	0	1	Driver	R
Sir2	s8799	PROTEIN	c4	0	0	0	1	Driver	R
Plc1	s6666	PROTEIN	c1	0	0	0	1	Driver	R
Gpr1	s8899	PROTEIN	c1	0	0	0	1	Driver	R
Rck2	s8946	PROTEIN	c1	0	0	0	1	Driver	R
Cad1	s8948	PROTEIN	c1	0	0	0	1	Driver	R
Rim13	s7026	PROTEIN	c1	0	0	0	1	Driver	R
Rim20	s8973	PROTEIN	c1	0	0	0	1	Driver	R
Snf7	s8974	PROTEIN	c1	0	0	0	1	Driver	R
Rsp5	s8975	PROTEIN	c1	0	0	0	1	Driver	R
Did4	s9079	PROTEIN	c1	0	0	0	1	Driver	R
Vps20	s9083	PROTEIN	c1	0	0	0	1	Driver	R
Vps24	s9084	PROTEIN	c1	0	0	0	1	Driver	R
Dfg16	s9189	PROTEIN	c1	0	0	0	1	Driver	R
Rim9	s9191	PROTEIN	c1	0	0	0	1	Driver	R
Rim21	s9192	PROTEIN	c1	0	0	0	1	Driver	R
Cyc8	s83	PROTEIN	c4	0	0	0	1	Driver	R
Tup1	s84	PROTEIN	c4	0	0	0	1	Driver	R
Snf1	s9220	PROTEIN	c1	0	0	0	1	Driver	O
Zeo1	s9231	PROTEIN	c1	0	0	0	1	Driver	O
Bni1	s8364	PROTEIN	c1	0	0	0	1	Driver	R
Bnr1	s9232	PROTEIN	c1	0	0	0	1	Driver	R
Sec3	s8380	PROTEIN	c1	0	0	0	1	Driver	R
Pkh1	s137	PROTEIN	c1	0	0	0	1	Driver	R
Pkh2	s9234	PROTEIN	c1	0	0	0	1	Driver	R
Pkc1	s6231	PROTEIN	c1	0	0	0	1	Driver	R
Bck1	s23	PROTEIN	c1	0	0	0	1	Driver	R
Mkk1	s9236	PROTEIN	c1	0	0	0	1	Driver	R
Mkk2	s9239	PROTEIN	c1	0	0	0	1	Driver	R
Sdp1	s9241	PROTEIN	c1	0	0	0	1	Driver	R
Rlm1	s6244	PROTEIN	c4	0	0	0	1	Driver	O
Slg1	s9282	PROTEIN	c1	0	0	0	1	Driver	R
Zds1	s7525	PROTEIN	c1	0	0	0	1	Driver	R
S	s674	SIMPLE_MOLECULE	c13	0	0	0	1	Driver	R
PS	s6230	SIMPLE_MOLECULE	c1	0	0	0	1	Driver	R
