# Supplementary material for: Network analyses based on comprehensive molecular interaction maps reveal robust control structures in yeast stress response pathways
Source: NPJ Syst Biol Appl. 2016 Jan 7;2:15018–. doi: 10.1038/npjsba.2015.18 (PMC5516916; doi:10.1038/npjsba.2015.18)
Supplement: Supplementary Information S8.4 [file npjsba201518-s11.xls]

## Sheet: OsmoticStress_shortest.txt
Name	ID	Type	Compartment	bowtie_shortest	bowtie_simple30	betweenness	degree	driver nodes	critical
Zymolyase	s6797	DRUG	default	Source	Source	0	2	Driver	R
DMSO	s6799	DRUG	default	Source	Source	0	3	Driver	R
Hog1/Msn2	s8313	COMPLEX	c2	0.626686	0.657227	0.0345144	126	Non-driver	C
Pbs2	s52	PROTEIN	c1	0.534682	0.561913	0.022669	6	Non-driver	O
Hog1	s19	PROTEIN	c1	0.534682	0.561913	0.0313977	14	Non-driver	C
Sho1/Pbs2	s8312	COMPLEX	c1	0.534682	0.561913	0.00484836	5	Non-driver	O
Sho1/Pbs2	s8673	COMPLEX	c1	0.534682	0.561913	0.0176681	4	Non-driver	C
Hog1	s41	PROTEIN	c2	0.528902	0.552279	0.0286049	16	Non-driver	C
Msn2	s8683	PROTEIN	c2	0.200867	0.441046	0.0230415	4	Non-driver	C
GTP Rho1	s6750	COMPLEX	c1	0.265896	0.297053	0.0154284	13	Non-driver	O
Hkr1/Sho1	s6743	COMPLEX	c1	0.267341	0.280957	0.00189338	6	Non-driver	C
Msb2/Sho1	s6744	COMPLEX	c1	0.267341	0.280957	0.00189338	6	Non-driver	C
Tap42/TORC1	s7908	COMPLEX	c1	0.239884	0.268189	0.018676	7	Non-driver	C
TORC1	s8594	COMPLEX	c1	0.239884	0.268189	0.0125641	4	Non-driver	C
TORC1	s8943	COMPLEX	c1	0.239884	0.268189	0.0132115	7	Non-driver	O
Tap42/TORC1	s8967	COMPLEX	c1	0.239884	0.268189	0.0205021	9	Non-driver	O
Sit4	s6883	PROTEIN	c1	0.228324	0.256628	0.0193352	5	Non-driver	O
Sit4/Tap42/TORC1	s7910	COMPLEX	c1	0.228324	0.256628	0.0190208	4	Non-driver	C
Glc7/Reg1	s7971	COMPLEX	c1	0.219653	0.247957	0.0266866	10	Non-driver	O
Glc7/Reg1	s7972	COMPLEX	c1	0.219653	0.247957	0.0256497	6	Non-driver	O
Msn2	s8587	PROTEIN	c1	0.200867	0.236412	0.0224973	5	Non-driver	C
Msn2	s59	PROTEIN	c2	0.200867	0.224866	0.0222809	2	Non-driver	C
Rom2/Mid2	s8355	COMPLEX	c1	0.132948	0.148526	0.00540081	5	Non-driver	O
Rom2/Slg1	s8356	COMPLEX	c1	0.132948	0.148526	0.00540081	5	Non-driver	O
Slg1	s8937	PROTEIN	c1	0.132948	0.148526	0.00286635	3	Non-driver	O
Mid2	s8938	PROTEIN	c1	0.132948	0.148526	0.00286429	4	Non-driver	O
Sln1	s28	PROTEIN	c1	0.196532	0.138144	0.000342189	8	Non-driver	C
Sln1	s29	PROTEIN	c1	0.196532	0.138144	0.000371048	4	Non-driver	C
Skn7	s6645	PROTEIN	c2	0.196532	0.138144	0.000546266	20	Non-driver	C
Ypd1	s15	PROTEIN	c1	0.196532	0.138144	0.00053802	5	Non-driver	C
Ypd1	s65	PROTEIN	c2	0.196532	0.138144	0.000515345	3	Non-driver	C
Msn4	s8588	PROTEIN	c1	0.0187861	0.135524	0.00910859	5	Non-driver	C
Tap42	s6132	PROTEIN	c1	0	0.134094	0.0052481	4	Non-driver	R
Tap42/Tip41	s7961	COMPLEX	c1	0	0.134094	0.0049638	4	Non-driver	C
Bmh2	s6839	PROTEIN	c1	0	0.123979	0.000599861	4	Non-driver	O
Bmh2/Msn2	s8568	COMPLEX	c1	0	0.123979	0.000923921	4	Non-driver	C
Bmh2/Msn4	s8570	COMPLEX	c1	0	0.123979	0.000613868	4	Non-driver	C
Msn2	s8679	PROTEIN	c1	0	0.123979	0.00332653	7	Non-driver	O
Msn4	s8680	PROTEIN	c1	0	0.123979	0.00148143	7	Non-driver	O
Slt2	s130	PROTEIN	c1	0.0736994	0.0875923	0.0107463	10	Non-driver	C
Slt2	s157	PROTEIN	c2	0.0736994	0.0875923	0.00966	5	Non-driver	O
Sit4/Sap190	s7954	COMPLEX	c1	0.0761079	0.0855426	0.00698171	9	Non-driver	O
Sit4/Sap185	s7955	COMPLEX	c1	0.0761079	0.0855426	0.00698171	9	Non-driver	O
Sit4/Sap155	s7956	COMPLEX	c1	0.0761079	0.0855426	0.00698171	9	Non-driver	O
SNF1 complex	s6631	COMPLEX	c1	0.0732177	0.0826525	0.00757076	9	Non-driver	O
SNF1 complex	s6635	COMPLEX	c1	0.0732177	0.0826525	0.00757076	9	Non-driver	O
SNF1 complex	s11	COMPLEX	c1	0.0732177	0.0826525	0.00757076	9	Non-driver	O
SNF1 complex	s389	COMPLEX	c1	0.0732177	0.0826525	0.00821185	6	Non-driver	O
SNF1 complex	s8545	COMPLEX	c1	0.0732177	0.0826525	0.00821185	6	Non-driver	O
SNF1 complex	s8546	COMPLEX	c1	0.0732177	0.0826525	0.00821185	6	Non-driver	O
Rlm1	s156	PROTEIN	c2	0.0491329	0.0709662	0.00711849	32	Non-driver	C
Hog1/Msn4	s8331	COMPLEX	c2	0.0602119	0.06833	0.0134104	56	Non-driver	C
Slt2	s129	PROTEIN	c1	0.0520231	0.0629786	0.00709032	7	Non-driver	C
Msn4	s8686	PROTEIN	c2	0.0187861	0.0457107	0.00874579	3	Non-driver	C
Ptp3	s26	PROTEIN	c1	0.0520231	0.0314893	0.00696128	4	Non-driver	O
Ptp2	s62	PROTEIN	c2	0	0.0314893	0.00200985	4	Non-driver	C
Slt2	s8389	PROTEIN	c2	0	0.0314893	0.000494554	3	Non-driver	R
Ptp2	s8688	PROTEIN	c1	0	0.0314893	0.00152542	2	Non-driver	C
Bck1	s123	PROTEIN	c1	0.0260116	0.028864	0.00411658	4	Non-driver	O
Pkc1	s138	PROTEIN	c1	0.0260116	0.028864	0.00391044	6	Non-driver	O
Msn4	s60	PROTEIN	c2	0.0187861	0.0230915	0.00873754	2	Non-driver	C
Kdx1	s8394	PROTEIN	c1	0.00433526	0.0208764	0.00108721	4	Non-driver	C
Kdx1	s8414	PROTEIN	c2	0.00433526	0.0208764	0.000903743	2	Non-driver	C
SBF complex/Kdx2	s8420	COMPLEX	c2	0.00433526	0.0208764	0.000786245	13	Non-driver	C
Gln3	s7821	PROTEIN	c1	0.0202312	0.0202312	0.00153367	2	Non-driver	O
Gln3/Ure2	s7967	COMPLEX	c1	0.0202312	0.0202312	0.00182123	10	Non-driver	C
Gln3	s8978	PROTEIN	c2	0.0202312	0.0202312	0.00143266	14	Non-driver	C
SBF complex/Slt2	s8399	COMPLEX	c2	0.0245665	0.0166261	0.00211274	13	Non-driver	C
Kdx1	s131	PROTEIN	c1	0	0.0166261	0.000517406	2	Non-driver	C
Mkk2	s6456	PROTEIN	c1	0.0130058	0.014432	0.00218712	5	Non-driver	C
Mkk1	s6455	PROTEIN	c1	0.0130058	0.014432	0.00218712	5	Non-driver	C
Ure2	s7820	PROTEIN	c1	0	0.0101156	0.000336005	4	Driver	R
Gln3/Ure2	s7968	COMPLEX	c1	0	0.0101156	0.000146358	3	Non-driver	O
Gat1/Ure2	s7966	COMPLEX	c1	0	0.0101156	0.000726636	10	Non-driver	C
Rck2	s6101	PROTEIN	c1	0.00578035	0.00963391	0.0012224	3	Non-driver	O
Cad1	s8920	PROTEIN	c1	0.00578035	0.00963391	0.00115025	3	Non-driver	C
Cad1	s8921	PROTEIN	c2	0.00578035	0.00963391	0.00104718	11	Non-driver	C
Cyc8/Tup1/Sko1/Hog1/Sch9	s6775	COMPLEX	c2	0.00578035	0.00915222	0.00148213	5	Non-driver	C
Cyc8/Tup1/Sko1/Hog1/Sch9	s6776	COMPLEX	c2	0.00578035	0.00915222	0.00140792	13	Non-driver	C
Pph21	s7788	PROTEIN	c1	0.00578035	0.00578035	0.000730047	4	Driver	O
Pph22	s8136	PROTEIN	c1	0.00578035	0.00578035	0.000730047	4	Non-driver	O
Pph21/Tap42/TORC1	s7922	COMPLEX	c1	0.00578035	0.00578035	0.00121172	4	Non-driver	C
Pph22/Tap42/TORC1	s8276	COMPLEX	c1	0.00578035	0.00578035	0.00121172	4	Non-driver	C
PP2A(Pph22/Tpd3/Rts1)	s8159	COMPLEX	c1	0.00289017	0.00289017	0.000655678	7	Non-driver	O
PP2A(Pph21/Tpd3/Rts1)	s8161	COMPLEX	c1	0.00289017	0.00289017	0.000655678	7	Non-driver	O
PP2A(Pph22/Tpd3/Cdc55)	s8163	COMPLEX	c1	0.00289017	0.00289017	0.000655678	7	Non-driver	O
PP2A(Pph21/Tpd3/Cdc55)	s8164	COMPLEX	c1	0.00289017	0.00289017	0.000655678	7	Non-driver	O
Upc2	s8942	PROTEIN	c2	0.00289017	0.00289017	8.37237e-05	12	Non-driver	C
Hog1/Hot1	s6772	COMPLEX	c2	0.00385356	0.00254861	0.00157355	14	Non-driver	C
NaCl	s1	SIMPLE_MOLECULE	default	0	0	0	1	Driver	O
Ssk1	s6	PROTEIN	c1	0	0	0	4	Driver	O
Ssk1	s31	PROTEIN	c1	0	0	0	2	Non-driver	O
Ssk2	s8	PROTEIN	c1	0	0	0	2	Driver	O
Ssk22	s9	PROTEIN	c1	0	0	0	1	Driver	O
Pbs2	s3	PROTEIN	c1	0	0	0	5	Driver	O
Sln1	s45	PROTEIN	c1	0	0	2.67979e-05	4	Non-driver	O
Hkr1	s55	PROTEIN	c1	0	0	2.06138e-06	3	Non-driver	O
Msb2	s56	PROTEIN	c1	0	0	2.06138e-06	3	Non-driver	O
Opy2	s57	PROTEIN	c1	0	0	0.00188204	6	Non-driver	C
Msn1	s58	PROTEIN	c2	0	0	0	7	Driver	O
Rck2	s61	PROTEIN	c1	0	0	0	1	Driver	O
Nmd5	s69	PROTEIN	c1	0	0	0	1	Driver	R
Smp1	s66	PROTEIN	c1	0	0	0	1	Driver	O
Sko1	s6059	PROTEIN	c1	0	0	0	1	Driver	O
Sch9	s6071	PROTEIN	c2	0	0	0	1	Driver	R
Gcn4	s6098	PROTEIN	c2	0	0	0	1	Driver	R
Crm1	s6105	PROTEIN	c2	0	0	0	1	Driver	R
Nbp2	s6109	PROTEIN	c1	0	0	0	1	Driver	R
Sho1	s81	PROTEIN	c1	0	0	0.000300961	4	Non-driver	C
Pnc1	s100	PROTEIN	c2	0	0	0.000719421	2	Non-driver	O
Act1	s6561	PROTEIN	c1	0	0	0	1	Driver	O
Hot1	s6572	PROTEIN	c2	0	0	0	1	Driver	O
Opy2	s6665	PROTEIN	c1	0	0	0	1	Driver	R
Ste50	s6594	PROTEIN	c1	0	0	0	2	Driver	O
ROS	s6605	SIMPLE_MOLECULE	c1	0	0	0.000264887	3	Non-driver	O
Ste11	s6613	PROTEIN	c1	0	0	0	2	Driver	R
Yck2	s6629	PROTEIN	c1	0	0	0	1	Driver	R
Yck1	s6630	PROTEIN	c1	0	0	0	1	Driver	R
Skn7	s6641	PROTEIN	c2	0	0	0	2	Driver	O
Ste20	s6649	PROTEIN	c1	0	0	0	1	Driver	R
Cla4	s6650	PROTEIN	c1	0	0	0	1	Driver	R
Sho1	s6667	PROTEIN	c1	0	0	0	2	Non-driver	O
Fps1	s6672	PROTEIN	c1	0	0	0.00215277	8	Non-driver	C
Glycerol	s6673	SIMPLE_MOLECULE	default	0	0	0.000449381	6	Non-driver	O
Stl1	s6675	PROTEIN	c1	0	0	0.000243243	3	Non-driver	O
Ask10	s6676	PROTEIN	c1	0	0	0	2	Driver	O
Rgc1	s6677	PROTEIN	c1	0	0	0	1	Driver	R
Ask10	s6678	PROTEIN	c1	0	0	0	2	Non-driver	O
Fps1	s6680	PROTEIN	c1	0	0	0.00213834	3	Non-driver	O
glyceraldehyde 3-phosphate	s390	SIMPLE_MOLECULE	c1	0	0	5.84058e-06	6	Non-driver	O
dihydroxyacetone phosphate	s391	SIMPLE_MOLECULE	c1	0	0	0.00188479	15	Non-driver	O
Fructose 6-phosphate	s380	SIMPLE_MOLECULE	c1	0	0	0.00141926	13	Non-driver	O
fructose 1,6-biphosphate	s383	SIMPLE_MOLECULE	c1	0	0	0.00089189	9	Non-driver	O
Glucose	s340	SIMPLE_MOLECULE	c1	0	0	6.87127e-05	5	Non-driver	O
Glucose 6-phosphate	s351	SIMPLE_MOLECULE	c1	0	0	0.000700869	8	Non-driver	O
Glycerol 3-phosphate	s6681	SIMPLE_MOLECULE	c1	0	0	0.00289267	11	Non-driver	O
Gpd1	s6682	PROTEIN	c1	0	0	0.00242542	3	Non-driver	O
Gpd2	s6683	PROTEIN	c1	0	0	0	2	Driver	R
NADH	s412	SIMPLE_MOLECULE	c1	0	0	0	2	Driver	R
NAD+	s465	SIMPLE_MOLECULE	c1	0	0	0	4	Non-driver	O
Gpp1	s6684	PROTEIN	c1	0	0	0	2	Driver	R
Gpp2	s6685	PROTEIN	c1	0	0	9.37928e-05	3	Non-driver	O
fructose 2,6-bisphosphate	s6686	SIMPLE_MOLECULE	c1	0	0	0.000533897	5	Non-driver	O
Dihydroxyacetone	s6691	SIMPLE_MOLECULE	c1	0	0	0.000343907	6	Non-driver	O
Gcy1	s6692	PROTEIN	c1	0	0	0	2	Driver	R
Dak2	s6693	PROTEIN	c1	0	0	0	2	Driver	R
Dak1	s6694	PROTEIN	c1	0	0	0.000877529	3	Non-driver	O
NADPH	s415	SIMPLE_MOLECULE	c1	0	0	0	2	Driver	R
NADP+	s416	SIMPLE_MOLECULE	c1	0	0	0	4	Non-driver	O
Ypr1	s6695	PROTEIN	c1	0	0	0	2	Driver	R
Gup1	s6696	PROTEIN	c1	0	0	0	2	Driver	R
Gup2	s6697	PROTEIN	c1	0	0	0	2	Driver	R
H+	s6698	ION	default	0	0	0	2	Driver	R
Plc1	s6705	PROTEIN	c2	0	0	0	1	Driver	R
Sgd1	s6704	PROTEIN	c2	0	0	0	1	Driver	R
Aqy2	s6712	PROTEIN	c1	0	0	0.000126775	3	Non-driver	O
H2O	s424	SIMPLE_MOLECULE	default	0	0	0	5	Non-driver	O
Aqy1	s6714	PROTEIN	c1	0	0	0	2	Driver	R
Ypd1	s14	PROTEIN	c1	0	0	0.000136051	5	Non-driver	C
Hog1	s16	PROTEIN	c1	0	0	0.0076403	10	Non-driver	O
Ptc1	s20	PROTEIN	c1	0	0	0	1	Driver	R
Smp1	s24	PROTEIN	c1	0	0	0.000162849	3	Non-driver	C
Sko1	s25	PROTEIN	c1	0	0	0.00066294	5	Non-driver	C
Glycerol	s30	SIMPLE_MOLECULE	c1	0	0	0.00267588	17	Non-driver	O
ATP	s32	SIMPLE_MOLECULE	c1	0	0	0	14	Driver	R
ADP	s33	SIMPLE_MOLECULE	c1	0	0	0	23	Non-driver	O
H+	s34	ION	c1	0	0	0	5	Non-driver	O
H2O	s38	SIMPLE_MOLECULE	c1	0	0	0.00101042	9	Non-driver	O
Hog1	s46	PROTEIN	c2	0	0	0.00202033	4	Non-driver	R
Smp1	s49	PROTEIN	c2	0	0	8.24552e-05	2	Non-driver	C
Sir2	s63	PROTEIN	c2	0	0	0	1	Driver	R
Sko1	s64	PROTEIN	c2	0	0	0.000724781	2	Non-driver	O
Ypd1	s67	PROTEIN	c2	0	0	2.67979e-05	3	Non-driver	C
GDP	s116	SIMPLE_MOLECULE	c1	0	0	0	7	Non-driver	O
GTP	s117	SIMPLE_MOLECULE	c1	0	0	0	4	Driver	R
Rom2	s118	PROTEIN	c1	0	0	0	3	Driver	O
Rom2	s6330	PROTEIN	c1	0	0	0	2	Non-driver	O
Sac7	s119	PROTEIN	c1	0	0	0	2	Driver	R
Bag7	s120	PROTEIN	c1	0	0	0	2	Driver	R
Bem2	s121	PROTEIN	c1	0	0	0	2	Driver	R
Pkh2	s122	PROTEIN	c1	0	0	0	1	Driver	R
Bck1	s23	PROTEIN	c1	0	0	0	1	Driver	R
Mid2	s124	PROTEIN	c3	0	0	0.00128218	3	Non-driver	O
Mkk2	s125	PROTEIN	c1	0	0	0	1	Driver	R
Mkk1	s126	PROTEIN	c1	0	0	0	1	Driver	R
Mkk1	s127	PROTEIN	c1	0	0	0	2	Non-driver	O
Mid2	s128	PROTEIN	c3	0	0	0	1	Driver	R
Sdp1	s132	PROTEIN	c1	0	0	0	1	Driver	R
Zeo1	s133	PROTEIN	c1	0	0	0	1	Driver	R
Msg5	s134	PROTEIN	c1	0	0	0	3	Driver	O
Mkk2	s135	PROTEIN	c1	0	0	0	2	Non-driver	O
Pkc1	s6231	PROTEIN	c1	0	0	0	1	Driver	R
Msg5	s136	PROTEIN	c1	0	0	0	2	Non-driver	O
Pkh1	s137	PROTEIN	c1	0	0	0	1	Driver	R
PS	s6230	SIMPLE_MOLECULE	c1	0	0	0	1	Driver	R
Mid2	s145	PROTEIN	c1	0	0	0	2	Driver	R
Pmt2	s152	PROTEIN	c3	0	0	0	2	Driver	R
Slg1	s153	PROTEIN	c3	0	0	0.00129249	4	Non-driver	C
Slg1	s154	PROTEIN	c3	0	0	0	1	Driver	R
Pmt4	s155	PROTEIN	c3	0	0	0	1	Driver	R
Rlm1	s6244	PROTEIN	c2	0	0	0	1	Driver	O
Gut1	s6741	PROTEIN	c1	0	0	0	2	Driver	R
Gut2	s6742	PROTEIN	c1	0	0	0	2	Driver	R
Opy2/Ste50	s6745	COMPLEX	c1	0	0	0.00312299	4	Non-driver	O
GDP Rho1	s6749	COMPLEX	c1	0	0	0.00253344	7	Non-driver	O
Ssk1/Ssk2	s6753	COMPLEX	c1	0	0	0.000900823	4	Non-driver	C
Ssk1/Ssk2	s6754	COMPLEX	c1	0	0	0.00150275	3	Non-driver	O
Ssk1/Ssk22	s6755	COMPLEX	c1	0	0	0.000900823	4	Non-driver	C
Ssk1/Ssk22	s6756	COMPLEX	c1	0	0	0.00150275	3	Non-driver	O
GTP Cdc42	s6757	COMPLEX	c1	0	0	0.003627	7	Non-driver	O
GTP Cdc42/Ste20	s6758	COMPLEX	c1	0	0	0.00272927	3	Non-driver	O
GTP Cdc42/Cla4	s6759	COMPLEX	c1	0	0	0.00272927	3	Non-driver	O
Act1 /Ssk2	s6764	COMPLEX	c1	0	0	4.12276e-06	3	Non-driver	O
Nbp2/Ptc1	s6769	COMPLEX	c1	0	0	0.00120797	3	Non-driver	O
Plc1/Sgd1	s6771	COMPLEX	c2	0	0	7.83324e-05	3	Non-driver	O
Cyc8/Tup1	s6773	COMPLEX	c2	0	0	0	1	Driver	R
Cyc8/Tup1/Sko1	s6774	COMPLEX	c2	0	0	0.000860832	11	Non-driver	O
Gsp1	s6782	PROTEIN	c1	0	0	0	1	Driver	R
Mga2	s6606	PROTEIN	c2	0	0	0	1	Driver	R
Ste11/Ste50	s6809	COMPLEX	c1	0	0	0.0116427	4	Non-driver	O
Ste11/Ste50	s6812	COMPLEX	c1	0	0	0.0043557	3	Non-driver	O
GTP Cdc42	s6819	COMPLEX	c1	0	0	0.00188822	6	Non-driver	O
Bem3	s6822	PROTEIN	c1	0	0	0	2	Driver	R
Rga1	s6823	PROTEIN	c1	0	0	0	2	Driver	R
Rga2	s6824	PROTEIN	c1	0	0	0	2	Driver	R
Cdc24	s6825	PROTEIN	c1	0	0	0	2	Driver	R
Ptc2	s6826	PROTEIN	c1	0	0	0	1	Driver	R
Ptc3	s6827	PROTEIN	c1	0	0	0	1	Driver	R
Hog1/Smp1	s8316	COMPLEX	c2	0	0	0.000246335	3	Non-driver	O
Yfl054c	s6709	PROTEIN	c1	0	0	0	2	Driver	R
FAD	s8337	SIMPLE_MOLECULE	c1	0	0	0	2	Driver	R
FADH2	s8338	SIMPLE_MOLECULE	c1	0	0	0	3	Non-driver	O
Tpi1	s393	PROTEIN	c1	0	0	0	2	Driver	R
Fba1	s392	PROTEIN	c1	0	0	0	3	Driver	R
Fbp1	s387	PROTEIN	c1	0	0	0	1	Driver	R
Pfk complex	s8342	COMPLEX	c1	0	0	0.000121621	4	Non-driver	O
Pfk26	s385	PROTEIN	c1	0	0	0	2	Driver	R
Pfk27	s8346	PROTEIN	c1	0	0	0	2	Driver	R
Pfk complex	s8352	COMPLEX	c1	0	0	0	1	Driver	R
Pgi1	s382	PROTEIN	c1	0	0	0	2	Driver	R
Hxk2	s345	PROTEIN	c1	0	0	0	4	Driver	R
Glk1	s343	PROTEIN	c1	0	0	0.00102114	3	Non-driver	O
Hxk1	s342	PROTEIN	c1	0	0	0	4	Driver	R
Fructose	s963	SIMPLE_MOLECULE	c1	0	0	0.000518093	5	Non-driver	O
sucrose	s962	SIMPLE_MOLECULE	c1	0	0	0	2	Driver	R
Suc2	s964	PROTEIN	c1	0	0	0	2	Driver	R
PI	s8357	SIMPLE_MOLECULE	c1	0	0	0	1	Driver	R
PI(4)P	s8358	SIMPLE_MOLECULE	c1	0	0	0.0012863	3	Non-driver	O
PI(4,5)P2	s8359	SIMPLE_MOLECULE	c1	0	0	0.00256436	4	Non-driver	O
Slg1	s8360	PROTEIN	c1	0	0	0.00192739	2	Non-driver	O
Stt4	s8361	PROTEIN	c1	0	0	0	1	Driver	R
Mss4	s8362	PROTEIN	c1	0	0	0	1	Driver	R
Lrg1	s8363	PROTEIN	c1	0	0	0	2	Driver	R
Bni1	s8364	PROTEIN	c1	0	0	0	1	Driver	R
Bnr1	s8365	PROTEIN	c1	0	0	0	1	Driver	R
Fks1	s8367	PROTEIN	c1	0	0	0.000221427	2	Non-driver	O
Gsc2	s8368	PROTEIN	c1	0	0	0.000322778	2	Non-driver	O
Fks1/Rho1	s8369	COMPLEX	c1	0	0	8.53755e-05	3	Non-driver	O
Gsc2/Rho1	s8370	COMPLEX	c1	0	0	0.000164051	3	Non-driver	O
Sec3	s8380	PROTEIN	c1	0	0	0	1	Driver	R
Zeo1/Mid2	s8382	COMPLEX	c1	0	0	0	2	Non-driver	O
Fus3	s8386	PROTEIN	c1	0	0	0	2	Driver	O
Fus3	s8387	PROTEIN	c1	0	0	0	4	Non-driver	O
Fus3	s8388	PROTEIN	c2	0	0	4.12276e-06	3	Non-driver	C
Fus3	s8390	PROTEIN	c2	0	0	1.03069e-05	3	Non-driver	O
Nab2	s8392	PROTEIN	c2	0	0	0	2	Driver	O
Nab2	s8393	PROTEIN	c2	0	0	0	2	Non-driver	R
SBF complex	s8398	COMPLEX	c2	0	0	0.000117499	4	Non-driver	C
Swi4	s8406	PROTEIN	c2	0	0	0	1	Driver	R
Swi6	s8407	PROTEIN	c2	0	0	4.12276e-05	2	Driver	R
Swi6	s8408	PROTEIN	c1	0	0	0	2	Non-driver	R
Swi6	s8409	PROTEIN	c1	0	0	0	2	Driver	O
cAMP	s8431	SIMPLE_MOLECULE	c1	0	0	0	6	Driver	O
Tpk1	s68	PROTEIN	c1	0	0	0.000684722	6	Non-driver	C
Bcy1	s7524	PROTEIN	c1	0	0	6.69948e-05	10	Non-driver	C
Tpk2	s88	PROTEIN	c1	0	0	0.000684722	6	Non-driver	C
Tpk3	s95	PROTEIN	c1	0	0	0.000684722	6	Non-driver	C
Zds1	s7525	PROTEIN	c1	0	0	0	1	Driver	O
Bcy1/Tpk1	s7945	COMPLEX	c1	0	0	0.000159413	4	Non-driver	C
Bcy1/Tpk2	s7944	COMPLEX	c1	0	0	0.000159413	4	Non-driver	C
Bcy1/Tpk3	s7943	COMPLEX	c1	0	0	0.000159413	4	Non-driver	C
Bcy1/Zds1	s7942	COMPLEX	c1	0	0	0	2	Non-driver	O
Upc2	s8512	PROTEIN	c2	0	0	4.53504e-05	2	Non-driver	O
Mga2	s8529	PROTEIN	c2	0	0	2.75908e-05	8	Non-driver	O
Cdc55	s6151	PROTEIN	c1	0	0	0	2	Driver	O
Tpd3	s6150	PROTEIN	c1	0	0	0	4	Driver	O
Rts1	s8534	PROTEIN	c1	0	0	0	2	Driver	O
Npr1	s7785	PROTEIN	c1	0	0	7.2406e-05	3	Non-driver	O
Npr1	s7784	PROTEIN	c1	0	0	3.72766e-05	9	Non-driver	O
Sap155	s7796	PROTEIN	c1	0	0	0	1	Driver	O
Sap185	s7795	PROTEIN	c1	0	0	0	1	Driver	O
Sap190	s7794	PROTEIN	c1	0	0	0	1	Driver	O
Tip41	s8535	PROTEIN	c1	0	0	0.0038632	9	Non-driver	O
Tip41	s7814	PROTEIN	c1	0	0	6.80255e-05	2	Non-driver	R
Sfp1	s7871	PROTEIN	c1	0	0	0	1	Driver	R
Snf4	s8536	PROTEIN	c1	0	0	0	3	Driver	R
Snf1	s8537	PROTEIN	c1	0	0	0	3	Driver	R
Gat1	s7822	PROTEIN	c1	0	0	0	1	Driver	R
Gat1	s7823	PROTEIN	c1	0	0	0.000383417	2	Non-driver	O
Gln3	s6179	PROTEIN	c1	0	0	0	1	Driver	R
Gal83	s8538	PROTEIN	c1	0	0	0	1	Driver	R
Sip2	s8539	PROTEIN	c1	0	0	0	1	Driver	R
Sip1	s8540	PROTEIN	c1	0	0	0	1	Driver	R
Tos3	s6608	PROTEIN	c1	0	0	0	3	Driver	R
Elm1	s8541	PROTEIN	c1	0	0	0	3	Driver	R
Sak1	s6607	PROTEIN	c1	0	0	0	4	Driver	O
Sak1	s6880	PROTEIN	c1	0	0	0	1	Non-driver	O
Reg1	s6909	PROTEIN	c1	0	0	0	1	Driver	R
Npr2/Npr3	s7923	COMPLEX	c1	0	0	0	1	Driver	R
Tap42/Tip41	s7960	COMPLEX	c1	0	0	0.00432065	3	Non-driver	O
Gat1/Ure2	s7965	COMPLEX	c1	0	0	7.21483e-05	3	Non-driver	O
Sfp1/TORC1	s7958	COMPLEX	c1	0	0	0.000115437	4	Non-driver	C
Sfp1/TORC1	s7959	COMPLEX	c1	0	0	0	2	Non-driver	O
Ccr4-Not complex	s8348	COMPLEX	c1	0	0	0	1	Driver	R
Glc7/Bud14	s8584	COMPLEX	c1	0	0	0	2	Non-driver	O
Mck1	s8599	PROTEIN	c2	0	0	0	1	Driver	O
Mck1/Msn2	s8600	COMPLEX	c2	0	0	0.00130741	6	Non-driver	O
Glc7	s6908	PROTEIN	c1	0	0	0	1	Driver	R
Ste50	s8670	PROTEIN	c1	0	0	0	2	Non-driver	O
Nma111	s6115	PROTEIN	c1	0	0	6.28721e-05	2	Driver	R
Pi	s8678	SIMPLE_MOLECULE	c1	0	0	0	13	Non-driver	O
Pnc1	s8689	PROTEIN	c1	0	0	0.00103069	2	Non-driver	C
Na+	s8579	ION	c1	0	0	0	2	Driver	R
Na+	s8580	ION	default	0	0	0	3	Non-driver	O
Ena1	s6986	PROTEIN	c1	0	0	0.000329821	3	Non-driver	O
ADP	s8916	SIMPLE_MOLECULE	c1	0	0	0	3	Non-driver	O
Hal1	s8918	PROTEIN	c2	0	0	2.47366e-05	2	Non-driver	O
Cad1	s8919	PROTEIN	c1	0	0	0	1	Driver	R
Sir2	s8936	PROTEIN	c2	0	0	0.000408153	3	Non-driver	O
Bni1	s8939	PROTEIN	c1	0	0	2.88593e-05	3	Non-driver	O
Bnr1	s8940	PROTEIN	c1	0	0	2.88593e-05	3	Non-driver	O
Sec3	s8941	PROTEIN	c1	0	0	5.56573e-05	3	Non-driver	C
Glc7/Bud14	s8957	COMPLEX	c1	0	0	0	3	Driver	R
Gat1	s8979	PROTEIN	c2	0	0	0.000263857	5	Non-driver	O
