# Supplementary material for: Network analyses based on comprehensive molecular interaction maps reveal robust control structures in yeast stress response pathways
Source: NPJ Syst Biol Appl. 2016 Jan 7;2:15018–. doi: 10.1038/npjsba.2015.18 (PMC5516916; doi:10.1038/npjsba.2015.18)
Supplement: Supplementary Information S8.5 [file npjsba201518-s12.xls]

## Sheet: OxidativeStress_shortest.txt
Name	ID	Type	Compartment	bowtie_shortest	bowtie_simple30	betweenness	degree	driver	critical
Sit4	s6883	PROTEIN	c1	0	0.633043	0.0410685	7	Non-driver	C
Hyr1/Yap1/Ybp1	s6931	COMPLEX	c1	0.147766	0.59962	0.0415442	5	Non-driver	C
Hyr1/Yap1/Ybp1	s6932	COMPLEX	c1	0.147766	0.59962	0.0409067	5	Non-driver	C
Msn2	s8480	PROTEIN	c2	0.350515	0.567492	0.018692	71	Non-driver	C
Yap1-Ox	s141	PROTEIN	c1	0.295533	0.554318	0.0470411	4	Non-driver	O
Glc7/Reg1	s7971	COMPLEX	c1	0	0.548784	0.0136877	10	Non-driver	O
Glc7/Reg1	s7972	COMPLEX	c1	0	0.548784	0.0130348	6	Non-driver	O
Bmh2	s6839	PROTEIN	c1	0	0.506001	0.00533626	6	Non-driver	O
Yap1	s9078	PROTEIN	c1	0	0.474069	0.0121202	8	Non-driver	O
Tsa1-Ox	s51	PROTEIN	c1	0.52921	0.473633	0.00763144	5	Non-driver	O
Yap1-Ox	s142	PROTEIN	c2	0.295533	0.471419	0.0480453	80	Non-driver	C
Msn2	s54	PROTEIN	c1	0	0.464583	0.0144968	7	Non-driver	O
Skn7/Yap1	s6939	COMPLEX	c2	0.0412371	0.454603	0.0277629	4	Driver	O
Skn7/Yap1	s6940	COMPLEX	c2	0.0412371	0.454603	0.0284003	36	Non-driver	C
Trx2	s8758	PROTEIN	c1	0	0.424107	0.0110467	6	Non-driver	O
Tsa1/Yap1	s6929	COMPLEX	c1	0.147766	0.407058	0.0106256	4	Non-driver	C
Tsa1/Yap1	s6930	COMPLEX	c1	0.147766	0.407058	0.011263	4	Non-driver	C
Yak1	s7547	PROTEIN	c1	0.0515464	0.404757	0.00851976	6	Non-driver	O
Yak1	s98	PROTEIN	c1	0.0515464	0.386354	0.00780246	4	Non-driver	C
Yak1	s8760	PROTEIN	c2	0.0515464	0.386354	0.0077561	6	Non-driver	C
Bmh2/Yak1	s8992	COMPLEX	c1	0	0.378895	0.00494935	4	Non-driver	O
Msn2	s46	PROTEIN	c2	0.350515	0.342207	0.0168416	5	Non-driver	C
Ccp1-Ox	s221	PROTEIN	c3	0.257732	0.340818	0.00708211	5	Non-driver	O
Skn7	s9030	PROTEIN	c2	0.257732	0.340818	0.00918186	27	Non-driver	C
Msn2	s8990	PROTEIN	c1	0	0.339415	0.00626041	7	Non-driver	O
Bmh2/Msn2	s9090	COMPLEX	c1	0	0.323384	0.00285966	4	Non-driver	O
Msn4	s8988	PROTEIN	c1	0	0.312096	0.004198	7	Non-driver	O
Bmh2/Msn4	s8570	COMPLEX	c1	0	0.309724	0.00286417	4	Non-driver	O
Msn4	s53	PROTEIN	c1	0	0.290422	0.00624123	6	Non-driver	O
Tsa1/Trx2	s8434	COMPLEX	c1	0.381443	0.261369	0.00635081	4	Non-driver	C
Tsa1/Trx2	s8776	COMPLEX	c1	0.381443	0.261369	0.00698827	4	Non-driver	C
Tsa1	s143	PROTEIN	c1	0	0.215907	0.00542381	7	Non-driver	C
GTP Rho1	s6750	COMPLEX	c1	0	0.212285	0.0228443	13	Non-driver	O
TORC1	s8594	COMPLEX	c1	0	0.212075	0.0181116	4	Non-driver	C
TORC1	s8943	COMPLEX	c1	0	0.212075	0.0192649	7	Non-driver	O
Tap42/TORC1	s8967	COMPLEX	c1	0	0.212075	0.0368003	9	Non-driver	C
Tap42/TORC1	s7908	COMPLEX	c1	0	0.212075	0.032263	7	Non-driver	C
Sit4/Tap42/TORC1	s7910	COMPLEX	c1	0	0.212075	0.0362033	4	Non-driver	C
Trx2-Ox	s52	PROTEIN	c1	0.381443	0.197931	0.00659066	5	Non-driver	O
SNF1 complex	s6631	COMPLEX	c1	0	0.182928	0.00377895	9	Non-driver	O
Sit4/Sap190	s7954	COMPLEX	c1	0	0.182928	0.00459172	9	Non-driver	O
SNF1 complex	s9086	COMPLEX	c1	0	0.182928	0.00413439	6	Non-driver	O
SNF1 complex	s9087	COMPLEX	c1	0	0.182928	0.00413439	6	Non-driver	O
SNF1 complex	s9088	COMPLEX	c1	0	0.182928	0.00377895	9	Non-driver	O
Sit4/Sap185	s7955	COMPLEX	c1	0	0.182928	0.00459172	9	Non-driver	O
SNF1 complex	s9089	COMPLEX	c1	0	0.182928	0.00413439	6	Non-driver	O
SNF1 complex	s11	COMPLEX	c1	0	0.182928	0.00377895	9	Non-driver	O
Sit4/Sap155	s7956	COMPLEX	c1	0	0.182928	0.00459172	9	Non-driver	O
Trr1	s169	PROTEIN	c1	0	0.148434	0.00228906	6	Non-driver	O
Hyr1-Ox	s35	PROTEIN	c1	0.147766	0.145304	0.00420661	3	Non-driver	O
cAMP	s56	SIMPLE_MOLECULE	c1	0.0515464	0.132933	0.00869379	9	Non-driver	C
Cdc25	s9117	PROTEIN	c1	0.0515464	0.132933	0.00654381	4	Non-driver	O
Cyr1/Srv2	s9122	COMPLEX	c1	0.0515464	0.132933	0.0082862	4	Non-driver	O
Hsf1	s45	PROTEIN	c2	0.0515464	0.113738	0.00321494	17	Non-driver	C
Rom2/Slg1	s8356	COMPLEX	c1	0	0.106143	0.00751963	5	Non-driver	O
Rom2/Mid2	s8355	COMPLEX	c1	0	0.106143	0.00918861	5	Non-driver	O
Slg1	s9031	PROTEIN	c1	0	0.106143	0.00435648	3	Non-driver	O
Mid2	s9032	PROTEIN	c1	0	0.106143	0.00602546	4	Non-driver	O
Tap42	s6132	PROTEIN	c1	0	0.105317	0.0120207	4	Non-driver	O
Tap42/Tip41	s7961	COMPLEX	c1	0	0.105317	0.0114819	4	Non-driver	C
Msn4	s8987	PROTEIN	c2	0.0309278	0.0728966	0.00524559	20	Non-driver	C
Hyr1	s150	PROTEIN	c1	0	0.0708717	0.00183511	3	Non-driver	C
Msn4	s47	PROTEIN	c2	0.0309278	0.0678743	0.00521103	5	Non-driver	C
Bcy1	s7524	PROTEIN	c1	0	0.0665007	0.000622972	10	Non-driver	R
GTP Ras1	s7940	COMPLEX	c1	0.0257732	0.0664663	0.00383017	6	Non-driver	C
GTP Ras2	s7937	COMPLEX	c1	0.0257732	0.0664663	0.00347184	4	Non-driver	C
Yap1	s42	PROTEIN	c2	0	0.0578461	0.000440427	2	Driver	R
Tpk3	s8461	PROTEIN	c1	0	0.0443338	0.00185486	7	Driver	R
Tpk2	s8460	PROTEIN	c1	0	0.0443338	0.00185486	7	Non-driver	R
Tpk1	s103	PROTEIN	c1	0	0.0443338	0.00185486	7	Non-driver	R
Yak1	s7546	PROTEIN	c2	0.0515464	0.044265	0.00305852	5	Non-driver	O
cAMP	s8472	SIMPLE_MOLECULE	c2	0.0515464	0.044265	0.00293701	7	Non-driver	O
Hsf1/Skn7	s6938	COMPLEX	c2	0.0309278	0.0378496	0.00222694	17	Driver	O
Bcy1/Tpk3	s7943	COMPLEX	c1	0	0.0369448	0.000119121	4	Non-driver	C
Bcy1/Tpk2	s7944	COMPLEX	c1	0	0.0369448	0.000119121	4	Non-driver	C
Bcy1/Tpk1	s7945	COMPLEX	c1	0	0.0369448	0.000119121	4	Non-driver	C
Bcy1	s110	PROTEIN	c2	0	0.0331987	0.000597087	11	Non-driver	C
Tpk3	s8474	PROTEIN	c2	0.0171821	0.0221325	0.000972501	5	Non-driver	C
Tpk2	s154	PROTEIN	c2	0.0171821	0.0221325	0.000972501	5	Non-driver	C
Tpk1	s152	PROTEIN	c2	0.0171821	0.0221325	0.000972501	5	Non-driver	C
Bcy1/Tpk2	s8000	COMPLEX	c2	0	0.0184437	0.000114614	4	Non-driver	C
Bcy1/Tpk1	s7999	COMPLEX	c2	0	0.0184437	0.000114614	4	Non-driver	C
Bcy1/Tpk1	s8001	COMPLEX	c2	0	0.0184437	0.000114614	4	Non-driver	C
Ccp1	s220	PROTEIN	c3	0	0.0182168	0.00520064	4	Non-driver	C
Ahp1/Cad1	s6933	COMPLEX	c1	0.0137457	0.0143357	0.00213002	4	Non-driver	C
Ahp1/Cad1	s6934	COMPLEX	c1	0.0137457	0.0143357	0.00181129	4	Non-driver	C
Ahp1-Ox/Urm1	s8424	COMPLEX	c1	0.0137457	0.0143357	0.00241591	3	Non-driver	O
Cad1-Ox	s173	PROTEIN	c1	0.0137457	0.0143357	0.0014404	2	Non-driver	C
Cad1-Ox	s160	PROTEIN	c2	0.0137457	0.0143357	0.00110622	7	Non-driver	C
Ahp1/Urm1	s8414	COMPLEX	c1	0	0.0143127	0.00321885	6	Non-driver	C
Ahp1	s151	PROTEIN	c1	0	0.0143127	0.00341974	2	Non-driver	O
Rlm1	s8528	PROTEIN	c2	0	0.000825933	0.0097412	25	Non-driver	C
Rlm1	s6244	PROTEIN	c2	0	0.00070443	0.00701162	2	Non-driver	C
Rlm1	s8802	PROTEIN	c1	0	0.00070443	0.00710434	2	Non-driver	C
Slt2	s130	PROTEIN	c1	0	0.000353793	0.00645842	10	Non-driver	C
Slt2	s157	PROTEIN	c2	0	0.000353793	0.00516666	6	Non-driver	O
SBF complex/Kdx2	s8534	COMPLEX	c2	0	0.000276536	0.00128097	9	Non-driver	O
Kdx1	s8394	PROTEIN	c1	0	0.000276536	0.00205751	4	Non-driver	C
Kdx1	s8507	PROTEIN	c2	0	0.000276536	0.00183343	3	Non-driver	C
SBF complex/Slt2	s8538	COMPLEX	c2	0	0.000232291	0.00135147	9	Non-driver	O
Kdx1	s131	PROTEIN	c1	0	0.000232291	0.00120345	2	Non-driver	C
Pkc1	s138	PROTEIN	c1	0	0.000209994	0.00508717	6	Non-driver	O
Bck1	s123	PROTEIN	c1	0	0.000209994	0.00511421	4	Non-driver	O
Slt2	s129	PROTEIN	c1	0	0.000188045	0.00261745	6	Non-driver	C
Crz1	s6613	PROTEIN	c1	0	0.000137687	0.000811312	4	Non-driver	O
Crz1	s6446	PROTEIN	c1	0	0.000137687	0.00102959	5	Non-driver	O
Crz1	s6615	PROTEIN	c2	0	0.000137687	0.00058144	4	Non-driver	C
Mkk2	s6456	PROTEIN	c1	0	0.000104997	0.00251461	5	Non-driver	C
Mkk1	s6455	PROTEIN	c1	0	0.000104997	0.00251461	5	Non-driver	C
gamma-Glu-Cys	s6533	COMPLEX	c1	0	0	0.000173853	5	Non-driver	O
xenobiotics/GSH	s8406	COMPLEX	c3	0	0	0.000142623	4	Non-driver	O
xenobiotics/GSH	s8407	COMPLEX	c6	0	0	0	4	Non-driver	O
xenobiotics/GSH	s8453	COMPLEX	c7	0	0	0.000117511	4	Non-driver	O
eIF2B	s8646	COMPLEX	c1	0	0	0	2	Driver	R
Zeo1/Mid2	s8382	COMPLEX	c1	0	0	0	2	Non-driver	O
Srb10/Srb11	s6942	COMPLEX	c2	0	0	3.09071e-05	4	Non-driver	O
SBF complex	s8537	COMPLEX	c2	0	0	9.27214e-05	4	Non-driver	C
Prx1/GSH	s6926	COMPLEX	c3	0	0	0.00135439	4	Non-driver	O
Msi1/Yak1	s8032	COMPLEX	c2	0	0	0.000239337	3	Non-driver	C
Isa1/Isa2/Grx5	s6928	COMPLEX	c3	0	0	2.70437e-05	4	Non-driver	O
Gsc2/Rho1	s8370	COMPLEX	c1	0	0	0.000161779	3	Non-driver	O
Grx4/Fra2/Fra1	s8681	COMPLEX	c1	0	0	0.000113004	3	Non-driver	O
Grx4/Fra2	s8680	COMPLEX	c1	0	0	0.000324525	3	Non-driver	O
Grx4/2Fe-2S	s8678	COMPLEX	c1	0	0	0.000521075	3	Non-driver	O
Grx3/Fra2/Fra1	s8682	COMPLEX	c1	0	0	0.000113004	3	Non-driver	O
Grx3/Fra2	s681	COMPLEX	c1	0	0	0.000324525	3	Non-driver	O
Grx3/2Fe-2S	s8677	COMPLEX	c1	0	0	0.000521075	3	Non-driver	O
GTP Sui2	s6952	COMPLEX	c1	0	0	4.82924e-06	4	Non-driver	O
GSSG	s6541	COMPLEX	c1	0	0	0.00226551	10	Non-driver	O
GSSG	s8396	COMPLEX	c3	0	0	0.000272645	5	Non-driver	O
GSSG	s8446	COMPLEX	c8	0	0	0	2	Non-driver	O
GSH	s6540	COMPLEX	c1	0	0	0.0034007	10	Non-driver	C
GSH	s6622	COMPLEX	c3	0	0	0.00244838	7	Non-driver	O
GSH	s6680	COMPLEX	c7	0	0	0.000486465	2	Non-driver	R
GSH	s8442	COMPLEX	c8	0	0	0	1	Driver	R
GSH	s8787	COMPLEX	c5	0	0	0.000210555	2	Driver	R
GDP Sui2	s6950	COMPLEX	c1	0	0	0.000640357	4	Non-driver	O
GDP Sui2	s6951	COMPLEX	c1	0	0	0	3	Driver	R
GDP Rho1	s6749	COMPLEX	c1	0	0	0.0033457	7	Non-driver	O
Fra2/2Fe-2S	s8679	COMPLEX	c1	0	0	1.44877e-05	4	Non-driver	O
Fks1/Rho1	s8369	COMPLEX	c1	0	0	0.000124111	3	Non-driver	O
CN	s8671	COMPLEX	c1	0	0	0	2	Driver	R
Bcy1/Zds1	s7942	COMPLEX	c1	0	0	0	2	Non-driver	O
Ask10/Skn7	s6941	COMPLEX	c2	0	0	0.000169989	3	Non-driver	O
2Fe-2S cluster	s8699	COMPLEX	c1	0	0	0	3	Driver	R
sa232_degraded	s234	DEGRADED	c2	0	0	0	4	Non-driver	O
s8761	s8761	DEGRADED	c2	0	0	0	1	Non-driver	O
Zeo1	s133	PROTEIN	c1	0	0	0	1	Driver	R
Zds1	s7525	PROTEIN	c1	0	0	0	1	Driver	R
Ykl069w	s246	PROTEIN	c1	0	0	0	1	Driver	R
Ycf1	s6577	PROTEIN	c6	0	0	0.000174496	3	Non-driver	O
Yap1	s8482	PROTEIN	c1	0	0	0	2	Non-driver	O
Yak1	s6561	PROTEIN	c1	0	0	0	2	Driver	R
Urm1	s8413	PROTEIN	c1	0	0	0	1	Driver	R
Ump1	s236	PROTEIN	c2	0	0	0	1	Driver	R
Uba4	s8420	PROTEIN	c1	0	0	0	1	Driver	R
Tsa2-Ox	s6489	PROTEIN	c1	0	0	1.9317e-05	3	Non-driver	O
Tsa2	s6490	PROTEIN	c1	0	0	0.000232125	5	Non-driver	C
Trx3-Ox	s6483	PROTEIN	c3	0	0	3.86339e-05	3	Non-driver	O
Trx3	s6484	PROTEIN	c3	0	0	0.000173853	4	Non-driver	C
Trx1-Ox	s6585	PROTEIN	c1	0	0	0	4	Driver	R
Trx1	s6586	PROTEIN	c1	0	0	0	3	Non-driver	O
Trr2	s6468	PROTEIN	c3	0	0	0	3	Driver	R
Swi6	s8502	PROTEIN	c1	0	0	0	2	Driver	O
Swi6	s8508	PROTEIN	c2	0	0	3.28388e-05	2	Driver	R
Swi6	s8751	PROTEIN	c1	0	0	0	2	Non-driver	R
Swi4	s8509	PROTEIN	c2	0	0	0	1	Driver	R
Stt4	s8361	PROTEIN	c1	0	0	0	1	Driver	R
Str3-Ox	s6694	PROTEIN	c8	0	0	0	1	Driver	R
Str3	s6695	PROTEIN	c8	0	0	0.000339978	3	Non-driver	C
Ssn8	s8662	PROTEIN	c2	0	0	0	2	Driver	O
Ssn8	s8664	PROTEIN	c2	0	0	9.85165e-05	3	Non-driver	O
Ssn3	s8663	PROTEIN	c2	0	0	0	1	Driver	O
Srx1	s6485	PROTEIN	c1	0	0	0	2	Driver	R
Sod1	s242	PROTEIN	c1	0	0	0.000230838	2	Non-driver	O
Slt2	s8389	PROTEIN	c2	0	0	0.000127492	3	Non-driver	R
Slg1	s8755	PROTEIN	c7	0	0	0.000855741	4	Non-driver	C
Sac7	s8567	PROTEIN	c1	0	0	0.00169217	2	Non-driver	C
Skn7	s2	PROTEIN	c2	0	0	0	2	Non-driver	R
Sec3	s8380	PROTEIN	c1	0	0	0	1	Driver	R
Sdp1	s132	PROTEIN	c1	0	0	0	1	Driver	R
Rox3	s28	PROTEIN	c2	0	0	0	1	Driver	R
Rom2	s6330	PROTEIN	c1	0	0	0	2	Non-driver	O
Rom2	s8756	PROTEIN	c1	0	0	0	3	Driver	O
Pse1	s74	PROTEIN	c1	0	0	0	1	Driver	R
Prx1-Ox	s6463	PROTEIN	c3	0	0	9.27214e-05	3	Non-driver	O
Prx1	s6462	PROTEIN	c3	0	0	0.000351569	4	Non-driver	C
Pmt4	s8492	PROTEIN	c7	0	0	0	2	Driver	R
Pmt2	s8491	PROTEIN	c7	0	0	0	2	Driver	R
Pkh2	s122	PROTEIN	c1	0	0	0	1	Driver	R
Pkh1	s137	PROTEIN	c1	0	0	0	1	Driver	R
Pkc1	s6231	PROTEIN	c1	0	0	0	1	Driver	R
Nmd5	s6442	PROTEIN	c2	0	0	0	1	Driver	R
Nab2	s8393	PROTEIN	c2	0	0	0	2	Non-driver	R
Nab2	s8392	PROTEIN	c2	0	0	0	2	Driver	O
Mxr2	s248	PROTEIN	c1	0	0	0	1	Driver	R
Mxr1	s247	PROTEIN	c1	0	0	0	1	Driver	R
Mss4	s8362	PROTEIN	c1	0	0	0	1	Driver	R
Msn5	s8314	PROTEIN	c2	0	0	0	1	Driver	R
Msi1	s8568	PROTEIN	c2	0	0	0	1	Driver	O
Msg5	s134	PROTEIN	c1	0	0	0	3	Driver	O
Msg5	s8754	PROTEIN	c1	0	0	0	2	Non-driver	O
Mkk2	s125	PROTEIN	c1	0	0	0	1	Driver	R
Mkk2	s8501	PROTEIN	c1	0	0	0	2	Non-driver	O
Mkk1	s127	PROTEIN	c1	0	0	0	2	Non-driver	O
Mkk1	s126	PROTEIN	c1	0	0	0	1	Driver	R
Mid2	s124	PROTEIN	c7	0	0	0.00251893	4	Non-driver	O
Mid2	s128	PROTEIN	c7	0	0	0	1	Driver	R
Methionine sulfoxide	s846	PROTEIN	c1	0	0	0.00020476	3	Non-driver	O
Met Protein	s8458	PROTEIN	c1	0	0	5.79509e-06	5	Non-driver	C
Lrg1	s8363	PROTEIN	c1	0	0	0	2	Driver	R
Kap123	s114	PROTEIN	c1	0	0	0	1	Driver	R
Isa2	s6593	PROTEIN	c3	0	0	0	1	Driver	R
Isa1	s6592	PROTEIN	c3	0	0	0	1	Driver	R
Hsf1	s8476	PROTEIN	c2	0	0	0	1	Driver	O
Gtt2	s6661	PROTEIN	c3	0	0	8.2097e-05	2	Non-driver	O
Gtt2	s8801	PROTEIN	c3	0	0	0.000286857	2	Non-driver	C
Gtt1	s6690	PROTEIN	c7	0	0	0	1	Driver	R
Gto3	s6550	PROTEIN	c1	0	0	0	1	Driver	R
Gto2	s6549	PROTEIN	c1	0	0	0	1	Driver	R
Gto1	s6910	PROTEIN	c8	0	0	0.00100834	3	Non-driver	O
Gsp1	s8459	PROTEIN	c1	0	0	0	1	Driver	R
Gsh2	s6538	PROTEIN	c1	0	0	0	1	Driver	R
Gsh1	s6532	PROTEIN	c1	0	0	0.000596894	4	Non-driver	O
Gsc2	s8368	PROTEIN	c1	0	0	0.000307622	2	Non-driver	O
Grx8	s6548	PROTEIN	c1	0	0	0	1	Driver	R
Grx7	s6614	PROTEIN	c5	0	0	0.000133287	2	Non-driver	O
Grx6	s6600	PROTEIN	c5	0	0	4.82924e-05	2	Non-driver	O
Grx5-Ox	s8395	PROTEIN	c3	0	0	0.00022794	3	Non-driver	O
Grx5	s6591	PROTEIN	c3	0	0	0	1	Driver	O
Grx4	s620	PROTEIN	c1	0	0	0	1	Driver	O
Grx3	s7440	PROTEIN	c1	0	0	0	1	Driver	O
Grx2	s6469	PROTEIN	c3	0	0	0	2	Driver	R
Grx2	s6547	PROTEIN	c1	0	0	0	1	Driver	R
Grx1	s6546	PROTEIN	c1	0	0	0.00208651	2	Non-driver	O
Gpx2	s6516	PROTEIN	c1	0	0	0	3	Driver	R
Gpx1	s6515	PROTEIN	c1	0	0	0	3	Driver	R
Glr1	s6481	PROTEIN	c3	0	0	0.00144173	4	Non-driver	R
Glr1	s6545	PROTEIN	c1	0	0	0.000833848	2	Driver	R
Gcn4	s6514	PROTEIN	c1	0	0	0.000218282	3	Non-driver	C
Fus3	s8390	PROTEIN	c2	0	0	3.86339e-06	3	Driver	O
Fus3	s8388	PROTEIN	c2	0	0	3.86339e-06	3	Non-driver	C
Fus3	s8752	PROTEIN	c1	0	0	0	3	Non-driver	O
Fus3	s8753	PROTEIN	c1	0	0	0	2	Driver	O
Fra2	s7270	PROTEIN	c1	0	0	0	3	Driver	R
Fra1	s7269	PROTEIN	c1	0	0	0	2	Driver	R
Fks1	s8367	PROTEIN	c1	0	0	0.000248706	2	Non-driver	O
Fap7	s224	PROTEIN	c2	0	0	0	1	Driver	R
Dot5	s6493	PROTEIN	c2	0	0	0	1	Driver	R
Doa4	s235	PROTEIN	c2	0	0	0	1	Driver	R
Ctt1	s238	PROTEIN	c1	0	0	0.000887614	3	Non-driver	O
Cta1	s239	PROTEIN	c3	0	0	0	2	Driver	R
Crm1	s118	PROTEIN	c2	0	0	0	1	Driver	R
Cad1	s8757	PROTEIN	c1	0	0	0	1	Driver	R
Bnr1	s8365	PROTEIN	c1	0	0	0	1	Driver	R
Bni1	s8364	PROTEIN	c1	0	0	0	1	Driver	R
Bem2	s121	PROTEIN	c1	0	0	0	2	Driver	R
Bcy1	s7523	PROTEIN	c2	0	0	0	2	Non-driver	O
Bcy1	s532	PROTEIN	c2	0	0	0.000241462	5	Non-driver	C
Bck1	s8496	PROTEIN	c1	0	0	0	1	Driver	R
Bag7	s8497	PROTEIN	c1	0	0	0	2	Driver	R
Ask10	s225	PROTEIN	c2	0	0	0	1	Driver	O
Aft1	s6632	PROTEIN	c1	0	0	1.9317e-06	3	Non-driver	O
Aft1	s6633	PROTEIN	c2	0	0	6.37459e-05	30	Non-driver	C
Aft1	s7271	PROTEIN	c1	0	0	0	3	Non-driver	O
xenobiotics	s6669	SIMPLE_MOLECULE	c3	0	0	0	1	Driver	R
xenobiotics	s6679	SIMPLE_MOLECULE	c7	0	0	0	1	Driver	R
phospholipid-Ox	s8456	SIMPLE_MOLECULE	c1	0	0	0.00020476	3	Non-driver	O
phospholipid	s8457	SIMPLE_MOLECULE	c1	0	0	3.86339e-06	4	Non-driver	C
cytochrome-c-Ox	s6953	SIMPLE_MOLECULE	c3	0	0	0	4	Non-driver	O
ROOH	s6479	SIMPLE_MOLECULE	c3	0	0	0.000417246	2	Driver	R
ROOH	s6487	SIMPLE_MOLECULE	c1	0	0	1.9317e-05	3	Non-driver	C
ROOH	s6491	SIMPLE_MOLECULE	c2	0	0	0.00020476	3	Non-driver	O
R-oh	s6488	SIMPLE_MOLECULE	c1	0	0	0.000332252	3	Non-driver	C
R-oh	s6492	SIMPLE_MOLECULE	c2	0	0	1.9317e-06	3	Non-driver	C
PS	s6230	SIMPLE_MOLECULE	c1	0	0	0	1	Driver	R
PI(4,5)P2	s8359	SIMPLE_MOLECULE	c1	0	0	0.00336888	4	Non-driver	O
PI(4)P	s8358	SIMPLE_MOLECULE	c1	0	0	0.0016883	3	Non-driver	O
PI	s8357	SIMPLE_MOLECULE	c1	0	0	0	1	Driver	R
O2-	s241	SIMPLE_MOLECULE	c1	0	0	3.86339e-06	3	Non-driver	O
O2-	s6522	SIMPLE_MOLECULE	c3	0	0	2.89754e-06	4	Non-driver	R
O2	s688	SIMPLE_MOLECULE	c1	0	0	0.000351569	3	Non-driver	C
O2	s6954	SIMPLE_MOLECULE	c3	0	0	0	4	Non-driver	O
NADPH	s8383	SIMPLE_MOLECULE	c3	0	0	0	2	Driver	R
NADPH	s8450	SIMPLE_MOLECULE	c1	0	0	0	4	Driver	R
NADP+	s416	SIMPLE_MOLECULE	c3	0	0	0	3	Non-driver	O
NADP+	s8451	SIMPLE_MOLECULE	c1	0	0	0	6	Non-driver	O
L-glycine	s6539	SIMPLE_MOLECULE	c1	0	0	0	1	Driver	R
L-glutamine	s555	SIMPLE_MOLECULE	c1	0	0	0	3	Driver	R
L-cysteine	s680	SIMPLE_MOLECULE	c1	0	0	0	3	Driver	R
H2O2	s721	SIMPLE_MOLECULE	c1	0	0	0.000183511	7	Non-driver	O
H2O2	s6476	SIMPLE_MOLECULE	c3	0	0	0.0188095	6	Non-driver	O
H2O	s424	SIMPLE_MOLECULE	c1	0	0	0.000429802	8	Non-driver	O
H2O	s6477	SIMPLE_MOLECULE	c3	0	0	0	2	Non-driver	O
GTP	s8921	SIMPLE_MOLECULE	c1	0	0	0	6	Driver	R
GDP	s116	SIMPLE_MOLECULE	c1	0	0	0	10	Non-driver	O
Cytochrome-c	s223	SIMPLE_MOLECULE	c3	0	0	0	4	Driver	R
ATP	s389	SIMPLE_MOLECULE	c1	0	0	0	4	Driver	R
ADP	s408	SIMPLE_MOLECULE	c1	0	0	0	4	Non-driver	O
Slg1	s8493	PROTEIN	c7	0	0	0	1	Driver	R
Ptp2	s8983	PROTEIN	c2	0	0	0	2	Driver	O
Pi	s561	SIMPLE_MOLECULE	c1	0	0	0	10	Non-driver	O
Bmh1	s8991	PROTEIN	c1	0	0	0	2	Non-driver	O
Bmh1/Yak1	s7970	COMPLEX	c1	0	0	0.000602689	4	Non-driver	C
Gcn2	s9026	PROTEIN	c1	0	0	0	1	Driver	R
Gcn2	s9029	PROTEIN	c1	0	0	0.000840287	3	Non-driver	O
Ask10	s226	PROTEIN	c2	0	0	0.000119765	3	Non-driver	C
Bni1	s9033	PROTEIN	c1	0	0	0.000104312	3	Non-driver	O
Bnr1	s9034	PROTEIN	c1	0	0	0.000104312	3	Non-driver	O
Sec3	s9035	PROTEIN	c1	0	0	0.000206691	3	Non-driver	C
Grx4-Ox	s9036	PROTEIN	c1	0	0	0.000719556	3	Non-driver	O
Grx3-Ox	s9037	PROTEIN	c1	0	0	0.000719556	3	Non-driver	O
Mn2+	s7986	ION	c3	0	0	0	1	Driver	R
Mn2+/Sod2	s7400	COMPLEX	c3	0	0	0.0169116	3	Non-driver	O
Sod2	s9073	PROTEIN	c3	0	0	0.015432	2	Non-driver	O
Cu+	s7227	ION	c1	0	0	0	1	Driver	R
Ccs1	s7213	PROTEIN	c1	0	0	0	1	Driver	R
Cu+/Sod1	s7229	COMPLEX	c1	0	0	4.53948e-05	4	Non-driver	O
Cta1	s9074	PROTEIN	c8	0	0	0	2	Driver	O
H2O	s9076	SIMPLE_MOLECULE	c8	0	0	0	2	Non-driver	O
H2O2	s9075	SIMPLE_MOLECULE	c8	0	0	0	2	Driver	O
O2	s9077	SIMPLE_MOLECULE	c8	0	0	0	2	Non-driver	O
Yap1	s8746	PROTEIN	c1	0	0	0	4	Non-driver	O
Sfp1	s7871	PROTEIN	c1	0	0	0	1	Driver	R
Npr1	s7785	PROTEIN	c1	0	0	6.59191e-05	3	Non-driver	O
Sip1	s8540	PROTEIN	c1	0	0	0	1	Driver	R
Snf4	s8536	PROTEIN	c1	0	0	0	3	Driver	R
Sap190	s7794	PROTEIN	c1	0	0	0	1	Driver	O
Npr1	s7784	PROTEIN	c1	0	0	0.000116063	9	Non-driver	O
Sak1	s6880	PROTEIN	c1	0	0	0	1	Non-driver	O
Sak1	s6607	PROTEIN	c1	0	0	0	4	Driver	O
Elm1	s8541	PROTEIN	c1	0	0	0	3	Driver	R
Tos3	s6608	PROTEIN	c1	0	0	0	3	Driver	R
Sip2	s8539	PROTEIN	c1	0	0	0	1	Driver	R
Sap185	s7795	PROTEIN	c1	0	0	0	1	Driver	O
Gal83	s9079	PROTEIN	c1	0	0	0	1	Driver	R
Snf1	s9080	PROTEIN	c1	0	0	0	3	Driver	R
Tip41	s7814	PROTEIN	c1	0	0	6.18142e-05	2	Non-driver	O
Tip41	s8535	PROTEIN	c1	0	0	0.0098517	9	Non-driver	O
Sap155	s7796	PROTEIN	c1	0	0	0	1	Driver	O
Reg1	s9082	PROTEIN	c1	0	0	0	1	Driver	R
Glc7	s6908	PROTEIN	c1	0	0	0	1	Driver	R
Gln3	s6179	PROTEIN	c1	0	0	0	1	Driver	R
Cdc55	s6151	PROTEIN	c1	0	0	0	2	Driver	O
Gln3	s7821	PROTEIN	c1	0	0	0.00109141	2	Non-driver	O
Ure2	s7820	PROTEIN	c1	0	0	0.000471334	4	Non-driver	R
Gat1	s7823	PROTEIN	c1	0	0	0.000654845	2	Driver	O
Tpd3	s6150	PROTEIN	c1	0	0	0	4	Driver	O
Pph21	s7788	PROTEIN	c1	0	0	0.000720269	4	Non-driver	C
Gat1	s7822	PROTEIN	c1	0	0	0	1	Driver	R
Rts1	s9085	PROTEIN	c1	0	0	0	2	Driver	O
Pph22	s8136	PROTEIN	c1	0	0	0.000720269	4	Non-driver	C
Npr2/Npr3	s7923	COMPLEX	c1	0	0	0	1	Driver	R
Sfp1/TORC1	s7958	COMPLEX	c1	0	0	0.000206691	4	Non-driver	C
Sfp1/TORC1	s7959	COMPLEX	c1	0	0	0	2	Non-driver	O
Tap42/Tip41	s7960	COMPLEX	c1	0	0	0.0105585	3	Non-driver	O
Gln3/Ure2	s7968	COMPLEX	c1	0	0	6.9541e-05	3	Non-driver	O
PP2A(Pph21/Tpd3/Cdc55)	s8164	COMPLEX	c1	0	0	0.000811186	7	Non-driver	O
Glc7/Bud14	s8584	COMPLEX	c1	0	0	0	2	Non-driver	O
Gln3/Ure2	s7967	COMPLEX	c1	0	0	0.00162069	10	Non-driver	C
Gat1/Ure2	s7966	COMPLEX	c1	0	0	0.00119572	10	Non-driver	C
PP2A(Pph22/Tpd3/Cdc55)	s8163	COMPLEX	c1	0	0	0.000811186	7	Non-driver	O
PP2A(Pph21/Tpd3/Rts1)	s8161	COMPLEX	c1	0	0	0.000811186	7	Non-driver	O
Pph21/Tap42/TORC1	s7922	COMPLEX	c1	0	0	0.00167581	4	Non-driver	C
Ccr4-Not complex	s8348	COMPLEX	c1	0	0	0	1	Driver	R
Glc7/Bud14	s8957	COMPLEX	c1	0	0	0	3	Driver	R
Gat1/Ure2	s7965	COMPLEX	c1	0	0	5.40875e-05	3	Non-driver	O
PP2A(Pph22/Tpd3/Rts1)	s8159	COMPLEX	c1	0	0	0.000811186	7	Non-driver	O
Pph22/Tap42/TORC1	s8276	COMPLEX	c1	0	0	0.00167581	4	Non-driver	C
Gln3	s9114	PROTEIN	c2	0	0	0.000884716	7	Non-driver	O
Gat1	s9115	PROTEIN	c2	0	0	0.00044429	5	Non-driver	O
Mid2	s8566	PROTEIN	c1	0	0	0	2	Driver	R
Cyr1	s9118	PROTEIN	c1	0	0	0	1	Driver	R
Srv2	s9119	PROTEIN	c1	0	0	0	1	Driver	R
GDP Ras1	s7941	COMPLEX	c1	0	0	1.9317e-06	3	Non-driver	O
GDP Ras2	s7938	COMPLEX	c1	0	0	0	2	Non-driver	O
Cyr1/Srv2	s7946	COMPLEX	c1	0	0	0.000664503	3	Non-driver	C
