# Supplementary material for: Network analyses based on comprehensive molecular interaction maps reveal robust control structures in yeast stress response pathways
Source: NPJ Syst Biol Appl. 2016 Jan 7;2:15018–. doi: 10.1038/npjsba.2015.18 (PMC5516916; doi:10.1038/npjsba.2015.18)
Supplement: Supplementary Information S8.6 [file npjsba201518-s13.xls]

## Sheet: Pheromone_shortest.txt
Name	ID	Type	Compartment	bowtie_shortest	bowtie_simple30	betweenness	degree	driver	critical
Mf(alpha)1/2	s7052	PROTEIN	default	Source	Source	0.0092408	5	Non-driver	O
Mfa1/2	s7053	PROTEIN	default	Source	Source	0.00395213	2	Driver	R
Cdc24/Far1/Ste4/Ste18	s7627	COMPLEX	c3	1	1	0.0339753	3	Non-driver	O
Bem1/GTP/Cdc42/Cdc24/Far1/Ste4/Ste18/Ste20	s7628	COMPLEX	c3	1	1	0.041012	4	Non-driver	O
Ste4/Ste18	s8705	COMPLEX	c3	1	1	0.0314156	3	Driver	R
Bem1/GTP/Cdc42/Cdc24/Far1/Ste4/Ste18	s8730	COMPLEX	c3	1	1	0.0397677	3	Non-driver	O
Bem1/GDP/Cdc42/Cdc24/Far1/Ste4/Ste18	s8741	COMPLEX	c3	1	1	0.039184	4	Non-driver	C
Bem1/GTP/Cdc42/Cdc24/Far1/Ste4/Ste18/Ste20	s8790	COMPLEX	c3	1	1	0.0547125	6	Non-driver	O
GTP Gpa1/Ste4/Ste18	s8930	COMPLEX	c3	1	1	0.0309855	6	Non-driver	C
Ste5/Ste50/Ste11/Ste7/Kss1	s7681	COMPLEX	c3	0.636364	0.906061	0.0402046	4	Non-driver	C
Ste5/Ste50/Ste11/Ste7/Kss1	s7682	COMPLEX	c3	0.636364	0.906061	0.039621	4	Non-driver	C
Ste5/Ste50/Ste11/Ste7/Kss1	s8812	COMPLEX	c3	0.636364	0.906061	0.0407883	7	Non-driver	C
Ste5/Ste50/Ste11/Ste7/Fus3	s7693	COMPLEX	c3	0.363636	0.843939	0.0317967	4	Non-driver	C
Ste5/Ste50/Ste11/Ste7/Fus3	s7694	COMPLEX	c3	0.363636	0.843939	0.031213	4	Non-driver	C
Ste5/Ste50/Ste11/Ste7/Fus3	s8806	COMPLEX	c3	0.363636	0.843939	0.0323803	7	Non-driver	C
Ste12	s6900	PROTEIN	c1	0.727273	0.751515	0.0595556	57	Driver	O
Dig1/Dig2/Ste12	s8838	COMPLEX	c1	0.727273	0.751515	0.0591045	6	Non-driver	C
Kss1	s7008	PROTEIN	c3	0.636364	0.624242	0.0410192	3	Driver	O
Kss1	s24	PROTEIN	c1	0.636364	0.624242	0.0415172	3	Non-driver	O
a-factor/Ste3	s7550	COMPLEX	c3	0.5	0.5	0.00794627	6	Non-driver	C
alpha-factor/Ste2	s7554	COMPLEX	c3	0.5	0.5	0.0131126	5	Non-driver	O
GDP Gpa1/Ste4/Ste18	s7559	COMPLEX	c3	0	0.5	0.00665683	3	Non-driver	C
GDP Gpa1	s7563	COMPLEX	c3	0	0.5	0.0060273	4	Non-driver	O
GDP Gpa1/Ste4/Ste18	s8702	COMPLEX	c3	0	0.5	0.00767221	4	Non-driver	O
GDP	s8844	SIMPLE_MOLECULE	c3	0	0.5	0.00273957	8	Non-driver	O
Ste5/Ste50/Ste11/Ste7/Kss1	s7683	COMPLEX	c3	0	0.468182	0.0047579	5	Non-driver	O
Fus3	s20	PROTEIN	c1	0.363636	0.375758	0.0320596	5	Non-driver	O
Fus3	s72	PROTEIN	c3	0.363636	0.375758	0.0321692	6	Non-driver	O
Ste5/Ste50/Ste11/Ste7/Fus3	s7695	COMPLEX	c3	0	0.281818	0.0095362	5	Non-driver	O
Ste7	s3	PROTEIN	c3	0	0.25	0.000230355	4	Driver	R
Ste5	s15	PROTEIN	c3	0	0.25	0.00220703	6	Non-driver	O
Ste50/Ste11	s7558	COMPLEX	c3	0	0.25	0.00155059	6	Non-driver	O
Dig1/Ste12/Tec1	s7658	COMPLEX	c1	0.272727	0.248485	0.0206419	4	Non-driver	C
Ste12/Tec1	s7661	COMPLEX	c1	0.272727	0.248485	0.0210081	48	Driver	O
Mcm1/Ste12	s7660	COMPLEX	c1	0	0.109091	0.00418149	27	Driver	O
Mcm1	s6110	PROTEIN	c1	0	0	0	17	Driver	O
Cln2	s111	PROTEIN	c1	0	0	0	1	Driver	R
Ste12	s6902	PROTEIN	c1	0	0	0.00132268	4	Non-driver	O
Bem3	s6120	PROTEIN	c3	0	0	0	2	Driver	R
Rga1	s6121	PROTEIN	c3	0	0	0	2	Driver	R
Sst2	s6133	PROTEIN	c3	0	0	0.0020868	5	Non-driver	O
Cdc28	s76	PROTEIN	c1	0	0	0	2	Driver	R
Far1	s22	PROTEIN	c1	0	0	0.00148413	2	Non-driver	O
Msg5	s6155	PROTEIN	c3	0	0	0.00131901	2	Non-driver	O
Bem1	s6183	PROTEIN	c3	0	0	0	1	Driver	R
Pse1	s6901	PROTEIN	c1	0	0	0	1	Driver	R
Cla4	s6956	PROTEIN	c3	0	0	0	1	Driver	O
Ptp2	s6957	PROTEIN	c1	0	0	0	1	Driver	R
Ptp3	s6958	PROTEIN	c3	0	0	0	2	Driver	O
Dig1	s6974	PROTEIN	c1	0	0	0	2	Driver	R
Dig2	s6975	PROTEIN	c1	0	0	0	1	Driver	R
Flo8	s7022	PROTEIN	c1	0	0	0.000220242	4	Non-driver	C
Flo8	s7023	PROTEIN	c1	0	0	0	1	Driver	O
Tec1	s7024	PROTEIN	c1	0	0	0.0011263	3	Non-driver	O
Ste5	s33	PROTEIN	c1	0	0	0	1	Driver	O
Ste5	s19	PROTEIN	c1	0	0	0.000660727	2	Non-driver	O
Fus3	s71	PROTEIN	c3	0	0	0.00680814	7	Non-driver	C
Ste20	s84	PROTEIN	c3	0	0	0	1	Driver	R
Ste3	s90	PROTEIN	c3	0	0	0.00267146	2	Non-driver	O
Cdc24	s102	PROTEIN	c1	0	0	0	2	Driver	O
Far1	s106	PROTEIN	c1	0	0	0.00308236	5	Non-driver	C
Cdc4	s6712	PROTEIN	c1	0	0	0	1	Driver	R
SCF Cdc4 complex	s6704	COMPLEX	c1	0	0	0.00131962	5	Non-driver	O
Far1	s117	PROTEIN	c1	0	0	7.70849e-05	3	Non-driver	C
Cdc24	s135	PROTEIN	c3	0	0	4.89428e-06	2	Driver	O
Ste50	s7096	PROTEIN	c3	0	0	0	1	Driver	R
Ste7	s7139	PROTEIN	c3	0	0	0.000152946	3	Non-driver	R
Cdc24	s7200	PROTEIN	c3	0	0	0	1	Non-driver	R
Ste12	s7204	PROTEIN	c3	0	0	0	1	Driver	R
Sfl1	s7017	PROTEIN	c1	0	0	0	1	Driver	R
Tpk2	s7021	PROTEIN	c1	0	0	0.000193936	6	Non-driver	C
Tpk1	s7074	PROTEIN	c1	0	0	1.22357e-06	4	Non-driver	C
Tpk3	s7075	PROTEIN	c1	0	0	1.22357e-06	4	Non-driver	C
Tec1	s7252	PROTEIN	c1	0	0	0.000159064	3	Non-driver	O
Tec1	s7253	PROTEIN	c1	0	0	8.32027e-05	4	Non-driver	C
sa431_degraded	s7254	DEGRADED	c1	0	0	0	1	Non-driver	O
Ste3	s7298	PROTEIN	c4	0	0	1.04003e-05	2	Non-driver	C
sa449_degraded	s7299	DEGRADED	c4	0	0	0	1	Non-driver	O
Ubc1	s7378	PROTEIN	c3	0	0	0	1	Driver	R
Ubc4	s7379	PROTEIN	c3	0	0	0	2	Driver	R
Ubc5	s7380	PROTEIN	c3	0	0	0	2	Driver	R
Ste2	s7381	PROTEIN	c3	0	0	0.00015417	2	Non-driver	C
sa464_degraded	s7383	DEGRADED	c4	0	0	0	1	Non-driver	O
SCF complex	s7407	COMPLEX	c1	0	0	0	3	Driver	R
Fus3	s7440	PROTEIN	c1	0	0	0.00133124	4	Non-driver	O
sa231_degraded	s7441	DEGRADED	c1	0	0	0	1	Non-driver	O
Dig2	s7064	PROTEIN	c1	0	0	0	1	Non-driver	R
Dig1	s7063	PROTEIN	c1	0	0	0	2	Non-driver	R
sa276_degraded	s7062	DEGRADED	c3	0	0	0	1	Non-driver	O
Dia2	s7464	PROTEIN	c1	0	0	0	1	Driver	R
Msn5	s7465	PROTEIN	c1	0	0	0	2	Driver	R
Ste7	s7468	PROTEIN	c3	0	0	7.76967e-05	3	Non-driver	C
Sfl1	s7020	PROTEIN	c1	0	0	0	1	Non-driver	R
sa86_degraded	s7519	DEGRADED	default	0	0	0	2	Non-driver	O
Bar1	s7520	PROTEIN	default	0	0	6.51551e-05	2	Non-driver	O
Bar1	s7521	PROTEIN	c3	0	0	0.000142852	2	Non-driver	C
Ste11	s88	PROTEIN	c3	0	0	0	1	Driver	R
a-factor/Ste3	s7551	COMPLEX	c3	0	0	0	2	Non-driver	O
alpha-factor/Ste2/Sst2	s7555	COMPLEX	c3	0	0	0.00249731	3	Non-driver	O
GTP Gpa1	s7560	COMPLEX	c3	0	0	7.70849e-05	3	Non-driver	O
Cdc24/Far1	s7642	COMPLEX	c3	0	0	0.00136183	3	Non-driver	O
GTP/Rsr1	s7646	COMPLEX	c3	0	0	2.2636e-05	6	Non-driver	C
Cdc24/GTP/Rsr1	s7648	COMPLEX	c3	0	0	2.99774e-05	3	Non-driver	O
Bem1/GTP/Cdc42/Cdc24/GTP/Rsr1	s7649	COMPLEX	c3	0	0	4.89428e-05	5	Non-driver	C
Bem1/GTP/Cdc42/GTP/Rsr1	s7652	COMPLEX	c3	0	0	0	1	Driver	R
Dig1/Dig2/Ste12	s7654	COMPLEX	c1	0	0	0.00299522	4	Non-driver	O
Ste12/Tec1	s7656	COMPLEX	c1	0	0	0.0015469	3	Non-driver	O
Dig1/Ste12/Tec1	s7657	COMPLEX	c1	0	0	0.00218598	3	Non-driver	O
Cyc8/Tup1/Sfl1	s7662	COMPLEX	c1	0	0	6.72963e-06	4	Non-driver	C
Cyc8/Tup1/Sfl1	s7663	COMPLEX	c1	0	0	1.77418e-05	4	Non-driver	C
Cdc28/Cln2	s7664	COMPLEX	c1	0	0	0.00536728	6	Non-driver	C
Cdc28/Cln2/Far1	s7665	COMPLEX	c1	0	0	0.0017137	4	Driver	O
Cdc28/Cln2/Far1	s7666	COMPLEX	c1	0	0	0.00229734	3	Non-driver	O
Cdc28/Cln2/Far1	s7667	COMPLEX	c1	0	0	0.00386963	4	Non-driver	O
Cdc24/Far1	s7671	COMPLEX	c1	0	0	0.000774519	3	Non-driver	R
Mpt5/Sst2	s7684	COMPLEX	c3	0	0	3.73189e-05	4	Non-driver	C
Dia2/SCF complex	s7710	COMPLEX	c1	0	0	1.83535e-06	3	Non-driver	O
Cyc8/Tup1	s7712	COMPLEX	c1	0	0	6.72963e-06	2	Driver	R
Ste2	s7382	PROTEIN	c4	0	0	7.76967e-05	2	Non-driver	C
Yck2	s7729	PROTEIN	c3	0	0	0	2	Driver	R
Yck1	s7730	PROTEIN	c3	0	0	0	2	Driver	R
Kss1	s7731	PROTEIN	c3	0	0	0.000413368	3	Non-driver	O
Rga2	s6122	PROTEIN	c3	0	0	0	2	Driver	R
Sst2	s7389	PROTEIN	c3	0	0	7.76967e-05	3	Non-driver	C
sa468_degraded	s7391	DEGRADED	c3	0	0	0	1	Non-driver	O
GTP Cdc42	s6757	COMPLEX	c3	0	0	0	2	Driver	R
Asg7	s7748	PROTEIN	c3	0	0	5.50606e-06	2	Driver	O
a-factor/Ste3/Asg7	s7752	COMPLEX	c3	0	0	0.000700493	3	Non-driver	O
a-factor/Ste3/Asg7	s7754	COMPLEX	c3	0	0	0.00202011	4	Non-driver	O
a-factor/Ste3/Asg7	s7759	COMPLEX	c3	0	0	0.00333973	6	Non-driver	C
Ste3	s7764	PROTEIN	c3	0	0	1.95771e-05	2	Non-driver	O
alpha-factor/Ste2/Sst2	s7768	COMPLEX	c3	0	0	0.00375024	4	Non-driver	O
alpha-factor/Ste2/Sst2	s7773	COMPLEX	c3	0	0	0.0056639	7	Non-driver	C
Ste2	s7767	PROTEIN	c3	0	0	0.00264118	2	Non-driver	O
Mpt5/Sst2	s8686	COMPLEX	c3	0	0	0	2	Non-driver	O
Rad6	s8688	PROTEIN	c3	0	0	0	1	Driver	R
GDP Cdc42	s8714	COMPLEX	c3	0	0	0.00266249	5	Non-driver	O
Bem1/GDP/Cdc42	s8725	COMPLEX	c3	0	0	0.00399006	4	Non-driver	O
Cln1	s8756	PROTEIN	c1	0	0	0	1	Driver	R
Cdc28/Cln1	s8757	COMPLEX	c1	0	0	0.00536728	6	Non-driver	C
Cdc28/Cln2	s8760	COMPLEX	c3	0	0	0.00589831	2	Non-driver	R
Cdc28/Cln1	s8761	COMPLEX	c3	0	0	0.00589831	2	Non-driver	R
Cdc28/Cln1/Far1	s8766	COMPLEX	c1	0	0	0.0017137	4	Non-driver	O
Msg5	s8818	PROTEIN	c1	0	0	0	1	Driver	R
Cdc28/Cln1/Far1	s8819	COMPLEX	c1	0	0	0.00229734	3	Non-driver	O
Cdc28/Cln1/Far1	s8824	COMPLEX	c1	0	0	0.00386963	4	Non-driver	O
GDP/Rsr1	s8839	COMPLEX	c3	0	0	0.00132696	4	Non-driver	O
GTP	s8843	SIMPLE_MOLECULE	c3	0	0	0	4	Driver	R
Bud2	s8845	PROTEIN	c3	0	0	0	2	Driver	O
Bud5	s8846	PROTEIN	c3	0	0	0	2	Driver	R
Bem1/GDP/Cdc42/Cdc24/GTP/Rsr1	s8853	COMPLEX	c3	0	0	5.50606e-05	4	Non-driver	C
Bem1/GTP/Cdc42/Cdc24/GTP/Rsr1	s8868	COMPLEX	c3	0	0	2.32478e-05	4	Non-driver	C
MATalpha1	s8884	PROTEIN	c1	0	0	0	1	Driver	O
MATalpha2	s8885	PROTEIN	c1	0	0	0	1	Driver	O
Mcm1/MATalpha1	s8886	COMPLEX	c1	0	0	0.000680101	6	Non-driver	O
Mcm1/MATalpha2	s8889	COMPLEX	c1	0	0	0.000664398	6	Non-driver	O
Bcy1	s8900	PROTEIN	c1	0	0	0.000127863	10	Non-driver	C
cAMP	s8472	SIMPLE_MOLECULE	c1	0	0	0	6	Driver	O
Bcy1	s532	PROTEIN	c1	0	0	4.89428e-06	5	Non-driver	C
s8761	s8901	DEGRADED	c1	0	0	0	1	Non-driver	O
Bcy1/Tpk1	s7999	COMPLEX	c1	0	0	3.36482e-05	4	Non-driver	C
Bcy1/Tpk2	s8000	COMPLEX	c1	0	0	0.000143769	4	Non-driver	C
Bcy1/Tpk1	s8001	COMPLEX	c1	0	0	3.36482e-05	4	Non-driver	C
Mpt5	s8904	PROTEIN	c3	0	0	0	1	Driver	R
Ste2	s8906	PROTEIN	c3	0	0	0.00198351	2	Non-driver	C
Gpa1	s8908	PROTEIN	c3	0	0	0.00138386	2	Non-driver	O
Pi	s8678	SIMPLE_MOLECULE	c3	0	0	0	1	Non-driver	O
Pi	s8913	SIMPLE_MOLECULE	c3	0	0	0	4	Non-driver	O
Pi	s8914	SIMPLE_MOLECULE	c3	0	0	0	2	Non-driver	O
Ste6	s8915	PROTEIN	c3	0	0	0.0019832	2	Non-driver	O
Mf(alpha)1/2	s8916	PROTEIN	c3	0	0	0	1	Driver	R
Cla4	s8917	PROTEIN	c3	0	0	1.83535e-06	3	Non-driver	C
