# Supplementary material for: Network analyses based on comprehensive molecular interaction maps reveal robust control structures in yeast stress response pathways
Source: NPJ Syst Biol Appl. 2016 Jan 7;2:15018–. doi: 10.1038/npjsba.2015.18 (PMC5516916; doi:10.1038/npjsba.2015.18)
Supplement: Supplementary Information S9 [file npjsba201518-s14.xls]

## Sheet: S9
Supplementary Information S9. The summary of the bow-tie analysis and the controllability analysis combined with experimental results.
GeneSymbol	GeneID	Heat Shock	Ion Homeostasis	Nutrient Adaptation	Osmotic Stress	Oxidative Stress	Pheromone Response	bow-tie	Controllability	Viability	Heat Response Defect	Ion Response Defect	Nutrient Response Defect	Osmotic Response Defect	Oxidative Response Defect	Pheromone Response Defect	SyntheticLethality	NegativeGenetic	PositiveGenetic	regulation	gTOW6000	PPIcontrollability	consistency
ACC1	YNR016C	-	-	+	-	-	-	non-core	Non-critical	inviable	+	-	-	-	-	-	NA	8	7	4	138.3	Non-critical	TRUE
ACT1	YFL039C	-	+	-	+	-	-	non-core	Critical	inviable	+	-	-	-	-	-	NA	269	19	8	1.2	Critical	TRUE
ADR1	YDR216W	-	-	+	-	-	-	non-core	Critical	viable	-	-	-	-	-	-	0	31	8	2	133	Non-critical	FALSE
AFT1	YGL071W	-	+	-	-	+	-	non-core	Critical	viable	-	+	-	+	+	-	15	91	31	4	2.9	Non-critical	FALSE
AFT2	YPL202C	-	+	-	-	-	-	non-core	Non-critical	viable	+	-	-	-	-	-	2	15	2	5	101	Non-critical	TRUE
AGP1	YCL025C	-	-	+	-	-	-	non-core	Non-critical	viable	-	-	-	-	-	-	1	60	14	17	229.2	Non-critical	TRUE
AHP1	YLR109W	-	-	-	-	+	-	non-core	Critical	viable	-	-	-	-	+	-	1	3	1	12	126	Non-critical	FALSE
AKR1	YDR264C	+	-	+	-	-	-	non-core	Non-critical	viable	+	+	-	+	+	-	3	72	6	7	48.2	Non-critical	TRUE
ALR1	YOL130W	-	+	-	-	-	-	non-core	Non-critical	inviable	-	-	-	-	-	-	NA	14	0	7	156.4	Non-critical	TRUE
ALR2	YFL050C	-	+	-	-	-	-	non-core	Non-critical	viable	-	-	-	-	-	-	1	3	0	3	215.1	Non-critical	TRUE
ALY1	YKR021W	-	+	-	-	-	-	non-core	Non-critical	viable	-	-	-	-	-	-	0	1	0	5	179.6	Non-critical	TRUE
AQY1	YPR192W	-	-	-	+	-	-	non-core	Non-critical	viable	-	-	-	-	-	-	0	5	0	2	252.5	Non-critical	TRUE
AQY2	YLL052C	-	-	-	+	-	-	non-core	Non-critical	viable	-	-	-	-	-	-	0	4	3	8	270.6	Non-critical	TRUE
ARN1	YHL040C	-	+	-	-	-	-	non-core	Non-critical	viable	+	-	-	-	-	-	0	10	0	5	99.4	Non-critical	TRUE
ARN2	YHL047C	-	+	-	-	-	-	non-core	Non-critical	viable	-	-	-	+	-	-	0	9	0	9	103.4	Non-critical	TRUE
ASG7	YJL170C	-	-	-	-	-	+	non-core	Critical	viable	-	-	-	-	-	-	2	1	1	4	212.2	Non-critical	FALSE
ASI1	YMR119W	-	-	+	-	-	-	non-core	Non-critical	viable	-	-	-	-	-	-	0	14	2	5	83.9	Non-critical	TRUE
ASI2	YNL159C	-	-	+	-	-	-	non-core	Non-critical	viable	-	-	-	-	+	-	1	2	1	3	129.5	Non-critical	TRUE
ASI3	YNL008C	-	-	+	-	-	-	non-core	Non-critical	viable	-	-	+	-	-	-	0	15	2	10	113.9	Critical	FALSE
ASK10	YGR097W	-	-	-	+	+	-	non-core	Critical	viable	-	-	-	+	-	-	1	49	105	3	135.3	Non-critical	FALSE
ATM1	YMR301C	-	+	-	-	-	-	non-core	Non-critical	inviable	-	-	+	-	-	-	NA	0	0	3	287.5	Non-critical	TRUE
ATX1	YNL259C	-	+	-	-	-	-	non-core	Non-critical	viable	-	+	+	-	-	-	2	33	0	6	143.5	Non-critical	TRUE
AVO1	YOL078W	+	+	+	-	-	-	non-core	Critical	inviable	-	-	-	-	-	-	NA	0	1	2	110.9	Non-critical	FALSE
AVO2	YMR068W	+	+	+	-	-	-	non-core	Critical	viable	-	-	-	-	-	-	1	31	2	0	111.4	Non-critical	FALSE
AVT1	YJR001W	-	+	-	-	-	-	non-core	Non-critical	viable	-	-	+	-	-	-	0	7	3	4	60.1	Non-critical	TRUE
AVT3	YKL146W	-	+	-	-	-	-	non-core	Non-critical	viable	-	-	-	-	-	-	1	16	4	12	148	Critical	FALSE
AVT4	YNL101W	-	+	-	-	-	-	non-core	Non-critical	viable	-	-	-	-	+	-	0	4	0	5	129.9	Non-critical	TRUE
AVT6	YER119C	-	+	-	-	-	-	non-core	Non-critical	viable	-	-	-	-	-	-	0	23	2	4	173.1	Non-critical	TRUE
AZF1	YOR113W	-	-	+	-	-	-	non-core	Non-critical	viable	-	-	-	-	-	-	0	36	4	3	213.6	Non-critical	TRUE
BAG7	YOR134W	+	+	-	+	+	-	non-core	Non-critical	viable	-	+	-	-	-	-	1	3	1	9	156.1	Non-critical	TRUE
BAP2	YBR068C	-	-	+	-	-	-	non-core	Non-critical	viable	-	+	-	-	-	-	0	28	4	21	112.4	Critical	FALSE
BAP3	YDR046C	-	-	+	-	-	-	non-core	Non-critical	viable	-	-	-	-	-	-	0	3	1	16	137.8	Non-critical	TRUE
BAR1	YIL015W	-	-	-	-	-	+	non-core	Critical	viable	-	-	-	+	+	-	0	6	0	20	134.5	Non-critical	FALSE
BCK1	YJL095W	+	+	-	+	+	-	non-core	Non-critical	viable	+	+	-	+	+	-	48	249	45	2	258.2	Non-critical	TRUE
BCP1	YDR361C	+	-	-	-	-	-	non-core	Non-critical	inviable	-	-	-	-	+	-	NA	0	0	3	139.4	Non-critical	TRUE
BCY1	YIL033C	+	+	+	+	+	-	core	Critical	viable	+	-	-	-	-	-	3	112	14	6	241.4	Critical	TRUE
BEM1	YBR200W	-	-	-	-	-	+	core	Critical	viable	+	+	-	-	+	-	30	306	50	1	180.5	Critical	TRUE
BEM2	YER155C	+	+	-	+	+	-	non-core	Non-critical	viable	+	-	-	-	+	-	41	171	28	6	35.6	Non-critical	TRUE
BEM3	YPL115C	-	+	-	+	-	+	non-core	Non-critical	viable	-	-	+	-	+	-	2	39	1	2	68	Non-critical	TRUE
BIO2	YGR286C	-	+	-	-	-	-	non-core	Non-critical	viable	-	-	-	-	-	-	1	29	0	2	125.9	Non-critical	TRUE
BIO3	YNR058W	-	+	-	-	-	-	non-core	Non-critical	viable	-	-	+	-	-	-	0	1	1	4	140.4	Non-critical	TRUE
BIO4	YNR057C	-	+	-	-	-	-	non-core	Non-critical	viable	-	-	-	-	-	-	0	4	7	6	190	Non-critical	TRUE
BIO5	YNR056C	-	+	-	-	-	-	non-core	Non-critical	viable	-	-	+	-	-	-	0	1	0	4	184.2	Non-critical	TRUE
BIT2	YBR270C	+	+	+	-	-	-	non-core	Critical	viable	-	-	-	-	-	-	0	34	0	2	154	Non-critical	FALSE
BIT61	YJL058C	+	+	+	-	-	-	non-core	Critical	viable	-	+	+	-	-	-	1	20	4	3	259.6	Non-critical	FALSE
BMH1	YER177W	-	-	+	-	+	-	non-core	Critical	viable	-	+	-	+	-	-	13	98	43	16	8.3	Non-critical	FALSE
BMH2	YDR099W	+	+	+	+	+	-	core	Critical	viable	-	-	-	-	-	-	4	31	1	4	6.3	Critical	TRUE
BNI1	YNL271C	+	+	-	+	+	-	non-core	Non-critical	inviable	+	-	+	-	+	-	NA	68	5	3	88.4	Non-critical	TRUE
BNR1	YIL159W	+	+	-	+	+	-	non-core	Non-critical	viable	+	-	-	-	-	-	3	29	6	3	71.1	Non-critical	TRUE
BSD2	YBR290W	-	+	-	-	-	-	non-core	Non-critical	viable	-	+	-	-	+	-	1	36	12	1	178.7	Critical	FALSE
BUD14	YAR014C	+	-	+	+	+	-	non-core	Critical	viable	-	-	-	-	-	-	5	51	23	5	55.2	Non-critical	FALSE
BUD2	YKL092C	-	-	-	-	-	+	non-core	Non-critical	viable	-	-	-	-	-	-	4	7	1	3	180.4	Non-critical	TRUE
CAD1	YDR423C	-	+	-	+	+	-	non-core	Critical	viable	-	-	-	-	+	-	1	14	2	1	125.3	Non-critical	FALSE
CAT8	YMR280C	-	-	+	-	-	-	non-core	Critical	viable	-	-	-	-	-	-	0	8	1	8	233.5	Non-critical	FALSE
CCC1	YLR220W	-	+	-	-	-	-	non-core	Non-critical	viable	-	-	-	-	-	-	1	3	5	3	24.5	Non-critical	TRUE
CCC2	YDR270W	-	+	-	-	-	-	non-core	Non-critical	viable	-	+	-	-	+	-	1	11	3	5	89.6	Non-critical	TRUE
CCH1	YGR217W	-	+	-	-	-	-	non-core	Critical	viable	+	+	-	+	-	-	3	38	0	4	76.9	Non-critical	FALSE
CCP1	YKR066C	-	-	-	-	+	-	core	Non-critical	viable	-	-	-	-	-	-	0	2	1	8	249.9	Non-critical	TRUE
CCR4	YAL021C	-	-	+	+	+	-	non-core	Non-critical	viable	+	+	-	+	+	-	90	19	3	10	56.9	Non-critical	TRUE
CCS1	YMR038C	-	+	-	-	+	-	non-core	Non-critical	viable	+	+	-	-	+	-	32	85	16	7	123.7	Non-critical	TRUE
CDC24	YAL041W	-	-	-	-	-	+	core	Critical	inviable	+	-	-	-	-	-	NA	96	8	7	85.7	Non-critical	FALSE
CDC25	YLR310C	+	-	+	-	+	-	core	Non-critical	inviable	-	-	-	-	-	-	NA	1	1	1	114.9	Non-critical	TRUE
CDC28	YBR160W	-	+	+	-	-	+	non-core	Critical	inviable	-	-	-	-	-	-	NA	37	5	3	212.9	Critical	TRUE
CDC34	YDR054C	-	+	+	-	-	+	non-core	Non-critical	inviable	-	-	-	-	-	-	NA	1	1	9	61.6	Non-critical	TRUE
CDC37	YDR168W	+	-	-	-	-	-	non-core	Critical	inviable	-	-	-	-	-	-	NA	109	14	9	134.8	Non-critical	FALSE
CDC39	YCR093W	-	-	+	-	-	-	non-core	Non-critical	viable	-	-	-	-	-	-	7	0	1	8	147	Non-critical	TRUE
CDC4	YFL009W	-	+	-	-	-	-	non-core	Non-critical	inviable	-	-	-	-	-	-	NA	53	2	2	117.1	Critical	FALSE
CDC42	YLR229C	-	+	-	+	-	+	core	Critical	inviable	-	-	-	-	-	-	NA	71	1	2	102	Non-critical	FALSE
CDC5	YMR001C	-	+	-	-	-	-	non-core	Non-critical	inviable	-	-	-	-	-	-	NA	13	7	6	147.5	Non-critical	TRUE
CDC53	YDL132W	-	+	+	-	-	+	non-core	Non-critical	inviable	-	-	-	-	-	-	NA	2	0	2	140.4	Non-critical	TRUE
CDC55	YGL190C	+	-	+	+	+	-	non-core	Non-critical	viable	-	-	-	+	-	-	13	42	44	0	45.3	Non-critical	TRUE
CFD1	YIL003W	-	+	-	-	-	-	non-core	Non-critical	inviable	-	-	-	-	-	-	NA	0	0	1	150.2	Non-critical	TRUE
CHS3	YBR023C	+	-	-	-	-	-	non-core	Critical	viable	+	-	-	-	+	-	62	87	1	6	144.6	Non-critical	FALSE
CIA1	YDR267C	-	+	-	-	-	-	non-core	Non-critical	inviable	-	-	-	-	-	-	NA	0	0	1	131.1	Non-critical	TRUE
CKA1	YIL035C	-	-	+	-	-	-	non-core	Non-critical	viable	-	+	-	+	-	-	2	59	11	2	138.7	Non-critical	TRUE
CKA2	YOR061W	-	-	+	-	-	-	non-core	Non-critical	viable	-	+	-	-	+	-	3	53	63	2	248.3	Non-critical	TRUE
CKB1	YGL019W	-	-	+	-	-	-	non-core	Non-critical	viable	-	+	-	+	-	-	3	148	38	3	98.2	Non-critical	TRUE
CKB2	YOR039W	-	-	+	-	-	-	non-core	Non-critical	viable	+	+	-	+	-	-	4	153	29	0	310.3	Non-critical	TRUE
CLA4	YNL298W	-	+	-	+	-	+	non-core	Non-critical	viable	+	-	-	-	-	-	110	245	28	15	97.2	Non-critical	TRUE
CLB2	YPR119W	-	+	-	-	-	-	non-core	Critical	viable	+	-	-	-	-	-	20	65	19	12	133.2	Non-critical	FALSE
CLN1	YMR199W	-	+	-	-	-	+	non-core	Critical	viable	-	-	+	-	-	-	19	68	36	6	123.2	Non-critical	FALSE
CLN2	YPL256C	-	+	-	-	-	+	non-core	Critical	viable	-	-	+	-	-	-	21	63	8	3	160.4	Non-critical	FALSE
CLN3	YAL040C	-	-	+	-	-	-	non-core	Critical	viable	-	-	-	+	+	-	11	64	26	11	146.5	Non-critical	FALSE
CMD1	YBR109C	+	+	-	-	-	-	non-core	Critical	inviable	-	-	-	-	-	-	NA	68	4	5	197.4	Critical	TRUE
CMK1	YFR014C	-	+	-	-	-	-	non-core	Non-critical	viable	-	-	-	-	+	-	0	19	9	1	121.7	Critical	FALSE
CMK2	YOL016C	-	+	-	-	-	-	non-core	Non-critical	viable	-	-	+	-	-	-	2	19	6	41	153.2	Critical	FALSE
CNA1	YLR433C	+	+	-	-	-	-	non-core	Critical	viable	-	-	-	-	-	-	1	17	2	1	84.8	Non-critical	FALSE
CNB1	YKL190W	+	+	-	-	-	-	non-core	Critical	viable	-	+	-	+	-	-	41	142	7	3	124.4	Critical	TRUE
COT1	YOR316C	-	+	-	-	-	-	non-core	Non-critical	viable	-	-	-	-	-	-	0	6	1	10	194.7	Non-critical	TRUE
COX1	Q0045	-	+	-	-	-	-	non-core	Critical	viable	-	-	-	-	-	-	9	0	0	0	NA	Non-critical	FALSE
COX11	YPL132W	-	+	-	-	-	-	non-core	Critical	viable	-	-	-	-	+	-	1	0	1	4	176.2	Non-critical	FALSE
COX17	YLL009C	-	+	-	-	-	-	non-core	Critical	viable	-	+	-	-	-	-	2	0	0	4	373.3	Non-critical	FALSE
CPR1	YDR155C	-	+	-	-	-	-	non-core	Critical	viable	+	-	-	-	-	-	3	16	2	20	16.1	Critical	TRUE
CPR7	YJR032W	+	-	-	-	-	-	non-core	Non-critical	viable	+	-	-	-	+	-	12	81	27	1	203.9	Non-critical	TRUE
CRM1	YGR218W	-	+	+	+	+	-	non-core	Non-critical	inviable	-	-	-	-	-	-	NA	16	3	1	4.5	Critical	FALSE
CRS5	YOR031W	-	+	-	-	-	-	non-core	Non-critical	viable	-	-	-	-	-	-	1	6	1	8	357.9	Non-critical	TRUE
CRZ1	YNL027W	+	+	-	-	+	-	non-core	Critical	viable	-	+	-	+	+	-	1	65	6	1	109.8	Non-critical	FALSE
CTA1	YDR256C	-	-	-	-	+	-	non-core	Non-critical	viable	-	-	-	-	+	-	4	11	2	3	126.7	Non-critical	TRUE
CTH1	YDR151C	-	+	-	-	-	-	non-core	Non-critical	viable	-	-	-	-	-	-	1	17	1	11	212.8	Non-critical	TRUE
CTR1	YPR124W	-	+	-	-	-	-	non-core	Non-critical	inviable	+	+	-	-	+	-	NA	14	0	3	356.3	Non-critical	TRUE
CTT1	YGR088W	-	-	-	-	+	-	non-core	Non-critical	viable	-	-	-	+	+	-	4	14	4	14	171.3	Non-critical	TRUE
CUP2	YGL166W	-	+	-	-	-	-	non-core	Non-critical	viable	-	-	-	-	-	-	0	10	4	10	96.3	Non-critical	TRUE
CYC8	YBR112C	-	+	+	+	-	+	non-core	Critical	viable	+	-	-	-	+	-	2	34	7	4	219.1	Non-critical	FALSE
CYR1	YJL005W	+	-	+	-	+	-	core	Critical	inviable	-	-	-	-	+	-	NA	0	0	1	46.5	Non-critical	FALSE
DAK1	YML070W	-	-	-	+	-	-	non-core	Non-critical	viable	-	-	-	-	-	-	0	23	6	8	98.8	Non-critical	TRUE
DAK2	YFL053W	-	-	-	+	-	-	non-core	Non-critical	viable	-	-	-	-	-	-	0	7	6	5	234.1	Non-critical	TRUE
DAL81	YIR023W	-	-	+	-	-	-	non-core	Non-critical	viable	-	+	+	-	+	-	4	51	12	3	56.9	Critical	FALSE
DFG16	YOR030W	-	+	-	-	-	-	non-core	Critical	viable	+	+	-	+	+	-	3	122	20	7	253.6	Non-critical	FALSE
DHH1	YDL160C	-	-	+	+	+	-	non-core	Non-critical	viable	+	+	-	-	+	-	9	0	0	9	266.8	Critical	FALSE
DIA2	YOR080W	-	-	-	-	-	+	non-core	Non-critical	viable	+	+	-	-	+	-	88	120	8	2	273.8	Critical	FALSE
DID4	YKL002W	-	+	-	-	-	-	non-core	Critical	viable	+	+	-	+	+	-	1	54	8	4	383.1	Non-critical	FALSE
DIG1	YPL049C	-	-	-	-	-	+	core	Critical	viable	-	-	-	-	-	-	1	6	4	8	285.1	Non-critical	FALSE
DIG2	YDR480W	-	-	-	-	-	+	core	Critical	viable	-	-	+	-	-	-	1	1	2	5	119.5	Non-critical	FALSE
DIP5	YPL265W	-	+	+	-	-	-	non-core	Non-critical	viable	+	-	+	-	+	-	1	17	3	21	109.5	Non-critical	TRUE
DOA4	YDR069C	+	-	-	-	+	-	non-core	Non-critical	viable	+	+	-	+	+	-	12	39	8	3	137.7	Non-critical	TRUE
DOT5	YIL010W	-	-	-	-	+	-	non-core	Non-critical	viable	-	-	+	-	+	-	0	15	2	0	201	Non-critical	TRUE
DOT6	YER088C	-	-	+	-	-	-	non-core	Critical	viable	-	-	-	-	+	-	0	39	5	8	160.5	Non-critical	FALSE
DPL1	YDR294C	+	-	+	-	-	-	non-core	Non-critical	viable	-	-	-	-	-	-	4	23	5	3	117	Non-critical	TRUE
DRE2	YKR071C	-	+	-	-	-	-	non-core	Non-critical	inviable	-	-	+	-	-	-	NA	0	0	3	358.8	Non-critical	TRUE
ECM7	YLR443W	-	+	-	-	-	-	non-core	Non-critical	viable	-	-	-	-	-	-	3	21	3	2	111.9	Non-critical	TRUE
ELM1	YKL048C	-	+	+	+	+	-	non-core	Non-critical	viable	+	+	-	-	-	-	25	204	37	1	253.6	Non-critical	TRUE
ENA1	YDR040C	-	+	-	+	-	-	non-core	Non-critical	viable	-	-	-	-	-	-	0	0	0	5	133.1	Non-critical	TRUE
ENB1	YOL158C	-	+	-	-	-	-	non-core	Non-critical	viable	-	-	-	-	-	-	1	6	0	23	135.8	Non-critical	TRUE
END3	YNL084C	+	-	-	-	-	-	non-core	Non-critical	viable	+	+	-	-	+	-	19	14	6	4	147.8	Non-critical	TRUE
ERF2	YLR246W	-	-	+	-	-	-	non-core	Non-critical	viable	-	-	-	+	-	-	3	23	4	5	205	Critical	FALSE
ERV1	YGR029W	-	+	-	-	-	-	non-core	Non-critical	inviable	-	-	-	-	-	-	NA	8	0	3	119.5	Non-critical	TRUE
FAP7	YDL166C	-	-	-	-	+	-	non-core	Non-critical	inviable	-	-	-	-	-	-	NA	0	0	1	312.9	Non-critical	TRUE
FAR1	YJL157C	-	-	-	-	-	+	core	Critical	inviable	-	-	-	+	-	-	NA	20	3	2	181.7	Non-critical	FALSE
FAR10	YLR238W	+	-	-	-	-	-	non-core	Non-critical	viable	-	-	-	-	+	-	0	85	6	1	218.1	Non-critical	TRUE
FAR11	YNL127W	+	-	-	-	-	-	non-core	Non-critical	viable	-	-	+	-	-	-	0	55	3	1	161.5	Non-critical	TRUE
FAR3	YMR052W	+	-	-	-	-	-	non-core	Non-critical	viable	-	-	-	-	-	-	4	91	15	4	84	Non-critical	TRUE
FAR7	YFR008W	+	-	-	-	-	-	non-core	Non-critical	viable	-	-	-	-	-	-	0	54	2	3	83.7	Non-critical	TRUE
FAR8	YMR029C	+	-	-	-	-	-	non-core	Non-critical	viable	-	-	+	-	-	-	0	25	8	1	126.7	Non-critical	TRUE
FBA1	YKL060C	-	-	-	+	-	-	non-core	Non-critical	inviable	-	-	-	-	-	-	NA	31	5	21	32.5	Non-critical	TRUE
FBP1	YLR377C	-	-	+	+	-	-	non-core	Non-critical	viable	-	-	-	-	-	-	1	17	11	8	250	Critical	FALSE
FET3	YMR058W	-	+	-	-	-	-	non-core	Critical	viable	-	+	-	-	-	-	7	19	3	22	11.7	Non-critical	FALSE
FET4	YMR319C	-	+	-	-	-	-	non-core	Non-critical	viable	-	+	-	-	-	-	2	16	0	7	156.3	Non-critical	TRUE
FET5	YFL041W	-	+	-	-	-	-	non-core	Non-critical	viable	-	-	+	-	-	-	1	21	1	2	89.1	Non-critical	TRUE
FIG1	YBR040W	-	+	-	-	-	-	non-core	Non-critical	viable	-	-	-	-	-	-	0	0	1	6	203.3	Non-critical	TRUE
FIT1	YDR534C	-	+	-	-	-	-	non-core	Non-critical	viable	-	-	+	-	-	-	0	11	0	5	159	Non-critical	TRUE
FIT2	YOR382W	-	+	-	-	-	-	non-core	Non-critical	viable	-	-	+	-	-	-	0	5	1	37	144.8	Non-critical	TRUE
FIT3	YOR383C	-	+	-	-	-	-	non-core	Non-critical	viable	-	-	+	-	-	-	0	10	1	33	131.1	Non-critical	TRUE
FKS1	YLR342W	+	+	-	+	+	-	non-core	Critical	viable	+	-	-	-	-	-	81	91	23	9	60.5	Non-critical	FALSE
FLO8	YER109C	-	-	+	-	-	+	non-core	Non-critical	viable	-	-	-	-	-	-	0	7	3	5	163.3	Non-critical	TRUE
FPR1	YNL135C	-	+	+	-	-	-	non-core	Critical	viable	+	-	-	+	-	-	5	50	27	5	90.2	Non-critical	FALSE
FPS1	YLL043W	-	-	-	+	-	-	non-core	Critical	viable	+	+	+	+	-	-	8	113	8	4	312	Non-critical	FALSE
FRA1	YLL029W	-	+	-	-	+	-	non-core	Non-critical	viable	-	-	-	-	-	-	2	35	1	4	321	Non-critical	TRUE
FRA2	YGL220W	-	+	-	-	+	-	non-core	Critical	viable	-	-	-	-	-	-	1	0	0	8	109.5	Non-critical	FALSE
FRE1	YLR214W	-	+	-	-	-	-	non-core	Non-critical	viable	-	+	-	-	-	-	0	15	1	31	202.3	Non-critical	TRUE
FRE2	YKL220C	-	+	-	-	-	-	non-core	Non-critical	viable	-	-	-	+	-	-	0	1	0	3	150.2	Non-critical	TRUE
FRE3	YOR381W	-	+	-	-	-	-	non-core	Non-critical	viable	-	-	-	-	-	-	0	2	1	5	139.2	Non-critical	TRUE
FRE4	YNR060W	-	+	-	-	-	-	non-core	Non-critical	viable	-	-	-	-	-	-	0	4	1	9	197	Non-critical	TRUE
FRE5	YOR384W	-	+	-	-	-	-	non-core	Non-critical	viable	-	-	-	-	-	-	0	0	1	3	152.3	Non-critical	TRUE
FRE6	YLL051C	-	+	-	-	-	-	non-core	Non-critical	viable	-	-	-	-	-	-	0	7	0	3	247.3	Non-critical	TRUE
FRE7	YOL152W	-	+	-	-	-	-	non-core	Non-critical	viable	-	-	-	-	+	-	0	15	1	6	173.1	Non-critical	TRUE
FRT1	YOR324C	-	+	-	-	-	-	non-core	Critical	viable	-	-	-	-	-	-	1	14	1	3	153	Non-critical	FALSE
FRT2	YAL028W	-	+	-	-	-	-	non-core	Critical	viable	-	-	-	-	-	-	1	8	0	4	131.4	Non-critical	FALSE
FTH1	YBR207W	-	+	-	-	-	-	non-core	Non-critical	viable	-	-	-	-	+	-	0	17	1	2	156.5	Non-critical	TRUE
FTR1	YER145C	-	+	-	-	-	-	non-core	Critical	viable	-	+	+	-	+	-	0	15	5	23	158.2	Non-critical	FALSE
FUR4	YBR021W	+	-	-	-	-	-	non-core	Critical	viable	-	-	+	+	-	-	1	0	3	5	189.1	Non-critical	FALSE
FUS1	YCL027W	-	+	-	-	-	-	non-core	Non-critical	viable	-	-	-	-	-	-	0	0	0	12	213.3	Non-critical	TRUE
FUS2	YMR232W	-	+	-	-	-	-	non-core	Non-critical	viable	-	-	+	-	-	-	0	29	1	3	316.4	Non-critical	TRUE
FUS3	YBL016W	-	+	-	+	+	+	core	Critical	viable	-	-	-	-	+	+	2	87	70	9	125.7	Critical	TRUE
GAL11	YOL051W	+	-	-	-	-	-	non-core	Non-critical	viable	+	+	-	+	+	-	12	35	8	4	120.4	Non-critical	TRUE
GAL2	YLR081W	-	-	+	-	-	-	non-core	Non-critical	viable	-	-	+	-	-	-	0	25	6	9	114	Non-critical	TRUE
GAL83	YER027C	-	-	+	+	+	-	non-core	Critical	viable	-	-	-	-	-	-	2	21	4	1	111.3	Non-critical	FALSE
GAP1	YKR039W	-	-	+	-	-	-	non-core	Critical	viable	-	-	-	-	-	-	32	8	12	9	113.8	Non-critical	FALSE
GAT1	YFL021W	-	-	+	+	+	-	non-core	Critical	viable	-	-	-	-	-	-	0	13	2	10	3.9	Non-critical	FALSE
GCD1	YOR260W	+	-	+	-	+	-	non-core	Non-critical	inviable	-	-	-	-	+	-	NA	0	0	3	215.4	Non-critical	TRUE
GCD2	YGR083C	+	-	+	-	+	-	non-core	Non-critical	inviable	-	-	+	-	-	-	NA	30	0	2	123.8	Non-critical	TRUE
GCD6	YDR211W	+	-	+	-	+	-	non-core	Non-critical	inviable	-	-	-	-	-	-	NA	6	0	2	85.7	Non-critical	TRUE
GCD7	YLR291C	+	-	+	-	+	-	non-core	Non-critical	inviable	-	-	-	-	-	-	NA	0	0	3	230.1	Critical	FALSE
GCN2	YDR283C	+	-	+	-	+	-	non-core	Critical	viable	-	+	-	-	-	-	1	74	27	1	127	Critical	TRUE
GCN3	YKR026C	+	-	+	-	+	-	non-core	Non-critical	viable	-	-	-	-	-	-	5	32	7	3	265.1	Non-critical	TRUE
GCN4	YEL009C	+	-	+	+	+	-	non-core	Critical	viable	-	-	-	-	-	-	1	0	0	2	54.9	Non-critical	FALSE
GCY1	YOR120W	-	-	-	+	-	-	non-core	Non-critical	viable	-	-	-	-	-	-	0	14	4	8	155.3	Non-critical	TRUE
GDH1	YOR375C	-	+	-	-	-	-	non-core	Non-critical	viable	-	-	+	-	-	-	2	9	10	7	144.6	Non-critical	TRUE
GDH2	YDL215C	-	+	+	-	-	-	non-core	Non-critical	viable	-	-	-	-	-	-	0	58	11	11	344	Non-critical	TRUE
GDH3	YAL062W	-	+	-	-	-	-	non-core	Non-critical	viable	-	-	-	-	-	-	2	6	0	11	133.4	Non-critical	TRUE
GLC7	YER133W	+	+	+	+	+	-	core	Critical	inviable	-	-	-	-	-	-	NA	116	32	5	83.6	Critical	TRUE
GLK1	YCL040W	-	-	+	+	-	-	non-core	Non-critical	viable	-	-	-	-	-	-	2	3	3	42	200.2	Critical	FALSE
GLN1	YPR035W	-	+	+	-	-	-	non-core	Non-critical	inviable	-	-	+	-	-	-	NA	8	1	7	429.3	Non-critical	TRUE
GLN3	YER040W	-	-	+	+	+	-	non-core	Critical	viable	+	-	-	-	+	-	2	88	15	9	1.5	Non-critical	FALSE
GLR1	YPL091W	-	-	-	-	+	-	non-core	Non-critical	viable	-	-	-	+	+	-	4	34	6	5	193.9	Non-critical	TRUE
GLT1	YDL171C	-	+	-	-	-	-	non-core	Non-critical	viable	-	-	-	-	-	-	2	17	2	8	NA	Non-critical	TRUE
GPA1	YHR005C	-	-	-	-	-	+	core	Critical	viable	-	-	+	-	-	-	3	0	0	12	112.6	Non-critical	FALSE
GPA2	YER020W	-	-	+	-	-	-	non-core	Critical	viable	-	-	-	+	-	-	5	4	4	10	129.2	Non-critical	FALSE
GPB1	YOR371C	-	-	+	-	-	-	non-core	Critical	viable	-	-	-	-	-	-	0	7	1	1	105.4	Non-critical	FALSE
GPB2	YAL056W	-	-	+	-	-	-	non-core	Critical	viable	+	-	-	-	-	-	0	35	1	2	143.5	Non-critical	FALSE
GPD1	YDL022W	-	-	-	+	-	-	non-core	Non-critical	viable	-	-	-	+	-	-	2	19	2	19	98.7	Non-critical	TRUE
GPD2	YOL059W	-	-	-	+	-	-	non-core	Non-critical	viable	-	-	-	-	-	-	1	6	12	9	106.1	Non-critical	TRUE
GPG1	YGL121C	-	-	+	-	-	-	non-core	Critical	viable	-	-	-	-	-	-	0	7	0	6	114.2	Non-critical	FALSE
GPP1	YIL053W	-	-	-	+	-	-	non-core	Non-critical	viable	-	+	-	+	+	-	2	35	10	15	106.6	Non-critical	TRUE
GPP2	YER062C	-	-	-	+	-	-	non-core	Non-critical	viable	-	-	+	-	-	-	1	28	10	10	208.5	Non-critical	TRUE
GPR1	YDL035C	-	+	+	-	-	-	core	Critical	viable	-	-	-	-	+	-	1	15	4	1	106.7	Non-critical	FALSE
GPX1	YKL026C	-	-	-	-	+	-	non-core	Non-critical	viable	-	-	-	-	+	-	0	3	1	7	301.3	Non-critical	TRUE
GPX2	YBR244W	-	-	-	-	+	-	non-core	Non-critical	viable	-	-	-	-	+	-	0	25	1	19	170.4	Non-critical	TRUE
GRR1	YJR090C	-	-	+	-	-	-	non-core	Non-critical	viable	+	+	-	-	+	-	13	1	0	3	47.7	Critical	FALSE
GRX1	YCL035C	-	-	-	-	+	-	non-core	Non-critical	viable	-	-	+	+	+	-	3	4	7	6	212.3	Non-critical	TRUE
GRX2	YDR513W	-	-	-	-	+	-	non-core	Non-critical	viable	-	-	-	-	+	-	3	16	4	6	103.8	Critical	FALSE
GRX3	YDR098C	-	+	-	-	+	-	non-core	Non-critical	viable	-	-	+	-	+	-	0	11	1	1	17.6	Non-critical	TRUE
GRX4	YER174C	-	+	-	-	+	-	non-core	Non-critical	viable	-	-	-	-	+	-	0	8	2	3	164.4	Non-critical	TRUE
GRX5	YPL059W	-	-	-	-	+	-	non-core	Non-critical	viable	-	-	+	-	+	-	2	2	5	8	67.7	Non-critical	TRUE
GRX6	YDL010W	-	-	-	-	+	-	non-core	Non-critical	viable	+	-	-	-	+	-	0	1	0	1	228	Non-critical	TRUE
GRX7	YBR014C	-	-	-	-	+	-	non-core	Non-critical	viable	-	-	-	-	-	-	0	7	1	1	152.7	Non-critical	TRUE
GRX8	YLR364W	-	-	-	-	+	-	non-core	Non-critical	viable	-	-	-	-	-	-	0	1	1	3	319.8	#N/A	#N/A
GSC2	YGR032W	+	+	-	+	+	-	non-core	Non-critical	viable	-	-	-	-	-	-	3	17	0	11	5.1	Non-critical	TRUE
GSH1	YJL101C	-	-	-	-	+	-	non-core	Non-critical	viable	+	-	-	-	+	-	7	109	16	14	87.2	Non-critical	TRUE
GSH2	YOL049W	-	-	-	-	+	-	non-core	Non-critical	viable	-	-	-	-	+	-	2	22	8	3	186.3	Non-critical	TRUE
GSP1	YLR293C	-	+	-	+	+	-	non-core	Non-critical	inviable	+	-	-	-	+	-	NA	0	0	11	3.5	Non-critical	TRUE
GSP2	YOR185C	-	+	-	-	-	-	non-core	Non-critical	viable	-	-	-	-	-	-	0	6	2	5	109.9	Non-critical	TRUE
GTO1	YGR154C	-	-	-	-	+	-	non-core	Non-critical	viable	-	-	-	-	+	-	0	2	0	4	185.5	Non-critical	TRUE
GTO3	YMR251W	-	-	-	-	+	-	non-core	Non-critical	viable	-	-	-	-	-	-	0	0	1	7	178.2	Non-critical	TRUE
GTR1	YML121W	-	-	+	-	-	-	core	Non-critical	viable	+	-	-	+	+	-	3	90	26	8	95.4	Non-critical	TRUE
GTR2	YGR163W	-	-	+	-	-	-	core	Non-critical	viable	+	-	-	+	+	-	9	0	0	3	161.5	Non-critical	TRUE
GTT1	YIR038C	-	-	-	-	+	-	non-core	Non-critical	viable	-	-	-	-	+	-	0	8	6	7	150.2	Critical	FALSE
GTT2	YLL060C	-	-	-	-	+	-	non-core	Critical	viable	-	-	-	-	-	-	1	3	1	5	245.1	Non-critical	FALSE
GUP1	YGL084C	-	-	-	+	-	-	non-core	Non-critical	viable	+	+	-	-	+	-	11	184	65	2	109.5	Non-critical	TRUE
GUP2	YPL189W	-	-	-	+	-	-	non-core	Non-critical	viable	-	-	-	-	-	-	1	15	4	2	162.6	Non-critical	TRUE
GUT1	YHL032C	-	-	-	+	-	-	non-core	Non-critical	viable	-	+	-	+	-	-	0	6	8	7	97.1	Non-critical	TRUE
GUT2	YIL155C	-	-	-	+	-	-	non-core	Non-critical	viable	-	-	-	-	-	-	1	8	8	11	141.9	Non-critical	TRUE
HAA1	YPR008W	-	-	+	-	-	-	non-core	Non-critical	viable	-	-	+	-	-	-	0	9	6	4	2.3	Non-critical	TRUE
HAL1	YPR005C	-	-	-	+	-	-	non-core	Non-critical	viable	-	-	-	-	-	-	2	0	0	3	255.2	Non-critical	TRUE
HAL5	YJL165C	-	+	-	-	-	-	non-core	Non-critical	viable	-	+	-	+	-	-	3	59	9	4	202.8	Critical	FALSE
HAP2	YGL237C	-	+	+	-	-	-	non-core	Non-critical	viable	-	-	-	-	-	-	1	67	8	6	129	Non-critical	TRUE
HAP3	YBL021C	-	-	+	-	-	-	non-core	Non-critical	viable	-	-	-	-	-	-	0	108	14	6	225	Non-critical	TRUE
HAP4	YKL109W	-	-	+	-	-	-	non-core	Non-critical	viable	-	-	-	-	-	-	1	72	10	10	132.2	Non-critical	TRUE
HAP5	YOR358W	-	-	+	-	-	-	non-core	Non-critical	viable	-	+	-	-	-	-	2	119	18	5	138.8	Non-critical	TRUE
HKR1	YDR420W	-	+	-	+	-	-	core	Critical	viable	-	-	+	-	-	-	12	33	4	1	73.5	Non-critical	FALSE
HMX1	YLR205C	-	+	-	-	-	-	non-core	Non-critical	viable	-	-	-	-	+	-	0	9	1	8	240.3	Non-critical	TRUE
HOG1	YLR113W	-	+	-	+	-	-	core	Critical	viable	-	+	-	+	+	-	8	68	3	6	150.9	Non-critical	FALSE
HOT1	YMR172W	-	+	-	+	-	-	non-core	Non-critical	viable	-	-	-	-	-	-	1	12	0	1	94.2	Non-critical	TRUE
HRK1	YOR267C	-	+	-	-	-	-	non-core	Non-critical	viable	-	-	-	-	+	-	0	30	12	11	91.2	Non-critical	TRUE
HRR25	YPL204W	+	+	-	-	-	-	non-core	Non-critical	inviable	-	-	-	-	-	-	NA	22	0	5	20.1	Critical	FALSE
HRT1	YOL133W	-	+	+	-	-	+	non-core	Non-critical	inviable	-	-	-	-	-	-	NA	2	0	3	188.1	Non-critical	TRUE
HSF1	YGL073W	+	-	+	-	+	-	core	Critical	inviable	-	-	-	-	-	-	NA	8	0	6	6.6	Non-critical	FALSE
HSL1	YKL101W	-	+	-	-	-	-	non-core	Critical	inviable	-	-	-	-	-	-	NA	108	18	8	208.9	Critical	TRUE
HSL7	YBR133C	-	+	-	-	-	-	non-core	Critical	viable	-	-	-	-	-	-	6	0	0	8	227.9	Non-critical	FALSE
HSP82	YPL240C	+	-	-	-	-	-	non-core	Critical	viable	-	-	-	-	-	-	258	2	0	30	70.3	Critical	TRUE
HXK1	YFR053C	-	-	+	+	-	-	non-core	Non-critical	viable	-	-	-	-	-	-	2	27	4	17	230.2	Non-critical	TRUE
HXK2	YGL253W	-	-	+	+	-	-	non-core	Critical	viable	-	+	-	-	-	-	3	75	34	9	88	Non-critical	FALSE
HXT1	YHR094C	-	-	+	-	-	-	non-core	Non-critical	viable	-	-	-	-	-	-	0	27	6	7	89.8	Non-critical	TRUE
HXT2	YMR011W	-	-	+	-	-	-	non-core	Non-critical	viable	-	-	-	-	-	-	0	60	10	12	101.8	Non-critical	TRUE
HXT3	YDR345C	-	-	+	-	-	-	non-core	Non-critical	viable	-	-	-	-	-	-	2	15	3	18	42.1	Non-critical	TRUE
HXT4	YHR092C	-	-	+	-	-	-	non-core	Non-critical	viable	+	-	+	+	+	-	1	5	0	3	115.8	Non-critical	TRUE
HXT5	YHR096C	-	-	+	-	-	-	non-core	Non-critical	viable	-	-	-	-	-	-	0	9	0	6	95.6	Non-critical	TRUE
HYR1	YIR037W	-	-	-	-	+	-	core	Critical	viable	-	-	-	-	+	-	1	6	1	6	257.5	Critical	TRUE
IME1	YJR094C	-	-	+	-	-	-	non-core	Non-critical	viable	-	-	-	-	-	-	0	90	9	3	172.9	Non-critical	TRUE
IME2	YJL106W	-	-	+	-	-	-	non-core	Critical	viable	-	-	-	-	-	-	0	48	3	4	315.5	Critical	TRUE
IRA1	YBR140C	-	-	+	-	-	-	non-core	Critical	inviable	+	-	+	-	+	-	NA	0	0	3	155.9	Non-critical	FALSE
IRA2	YOL081W	-	-	+	-	-	-	non-core	Critical	viable	+	-	+	-	-	-	6	444	89	10	160.9	Non-critical	FALSE
ISA1	YLL027W	-	-	-	-	+	-	non-core	Non-critical	viable	+	-	+	+	+	-	2	0	0	9	256.3	Non-critical	TRUE
ISA2	YPR067W	-	-	-	-	+	-	non-core	Non-critical	viable	+	-	+	-	+	-	0	0	0	3	345.4	Non-critical	TRUE
ISD11	YER048W-A	-	+	-	-	-	-	non-core	Non-critical	inviable	-	-	-	-	-	-	NA	0	0	6	112.2	Non-critical	TRUE
ISU1	YPL135W	-	+	-	-	-	-	non-core	Non-critical	viable	-	-	-	-	-	-	2	30	4	13	86.7	Non-critical	TRUE
ISU2	YOR226C	-	+	-	-	-	-	non-core	Non-critical	viable	-	-	-	-	-	-	1	17	0	16	212.4	Non-critical	TRUE
ISW2	YOR304W	-	-	+	-	-	-	non-core	Non-critical	viable	-	-	-	-	-	-	1	138	22	3	172	Non-critical	TRUE
KAP123	YER110C	+	-	-	-	+	-	non-core	Non-critical	viable	+	-	-	-	-	-	1	39	12	7	8.8	Non-critical	TRUE
KDX1	YKL161C	+	+	-	+	+	-	non-core	Critical	viable	-	-	-	-	-	-	0	32	2	6	135	Non-critical	FALSE
KHA1	YJL094C	-	+	-	-	-	-	non-core	Non-critical	viable	-	-	+	-	+	-	2	12	2	5	272.4	Non-critical	TRUE
KOG1	YHR186C	-	-	+	+	+	-	core	Critical	inviable	-	-	-	-	-	-	NA	3	0	0	114.7	Non-critical	FALSE
KRE2	YDR483W	-	+	-	-	-	-	non-core	Non-critical	viable	+	-	-	-	-	-	0	8	1	0	57.5	Non-critical	TRUE
KSS1	YGR040W	-	-	-	-	+	-	core	Critical	viable	-	+	-	+	-	-	1	25	2	1	159.2	Critical	TRUE
KTR1	YOR099W	-	+	-	-	-	-	non-core	Non-critical	viable	-	-	-	-	-	-	0	11	5	7	282.1	Non-critical	TRUE
LCB1	YMR296C	+	-	+	-	-	-	non-core	Critical	inviable	-	-	-	-	+	-	NA	110	17	5	142.3	Non-critical	FALSE
LCB2	YDR062W	+	-	+	-	-	-	non-core	Critical	inviable	-	-	-	-	-	-	NA	25	9	2	85.1	Non-critical	FALSE
LCB3	YJL134W	+	-	+	-	-	-	non-core	Non-critical	viable	-	-	-	-	-	-	4	42	21	7	175.3	Non-critical	TRUE
LCB4	YOR171C	+	-	+	-	-	-	non-core	Non-critical	viable	-	-	-	-	-	-	0	73	13	3	188.1	Non-critical	TRUE
LCB5	YLR260W	+	-	+	-	-	-	non-core	Non-critical	viable	+	-	-	-	-	-	0	104	19	8	221.6	Critical	FALSE
LRG1	YDL240W	+	+	-	+	+	-	non-core	Non-critical	viable	-	-	+	-	-	-	1	23	4	4	242	Non-critical	TRUE
LSP1	YPL004C	+	-	+	-	-	-	non-core	Critical	viable	+	-	-	-	-	-	0	11	1	4	54.5	Non-critical	FALSE
LST8	YNL006W	-	-	+	+	+	-	core	Critical	inviable	-	-	-	-	-	-	NA	107	25	16	115.1	Critical	TRUE
MAC1	YMR021C	-	+	-	-	-	-	non-core	Non-critical	viable	+	-	-	-	+	-	2	15	4	4	110.8	Non-critical	TRUE
MAF1	YDR005C	-	-	+	-	-	-	non-core	Non-critical	viable	-	-	-	-	-	-	5	40	5	0	137.2	Non-critical	TRUE
MAL31	YBR298C	-	-	+	-	-	-	non-core	Critical	viable	+	+	-	+	+	-	1	15	5	4	211.8	Non-critical	FALSE
MAM3	YOL060C	-	+	-	-	-	-	non-core	Non-critical	viable	+	-	-	-	-	-	0	3	0	9	76.3	Non-critical	TRUE
MATALPHA2	YCR039C	-	-	-	-	-	+	non-core	Non-critical	inviable	-	-	-	-	-	-	NA	0	0	2	NA	Non-critical	TRUE
MBP1	YDL056W	-	+	-	-	-	-	non-core	Non-critical	viable	+	-	+	-	-	-	2	40	15	0	73.8	Non-critical	TRUE
MCK1	YNL307C	-	+	-	+	-	-	non-core	Critical	viable	+	+	+	+	+	-	13	150	26	3	88	Critical	TRUE
MCM1	YMR043W	-	-	-	-	-	+	non-core	Non-critical	inviable	-	-	-	-	-	-	NA	0	0	2	5.6	Critical	FALSE
MDM38	YOL027C	-	+	-	-	-	-	non-core	Non-critical	viable	+	+	-	-	-	-	2	70	14	2	16.7	Non-critical	TRUE
MED8	YBR193C	-	-	+	-	-	-	non-core	Critical	inviable	-	-	-	-	-	-	NA	95	8	0	171.2	Non-critical	FALSE
MEH1	YKR007W	-	-	+	-	-	-	core	Non-critical	viable	+	-	+	-	-	-	6	63	12	5	249.3	Non-critical	TRUE
MEP1	YGR121C	-	-	+	-	-	-	non-core	Non-critical	viable	-	-	-	-	-	-	2	23	1	3	152.5	Non-critical	TRUE
MEP2	YNL142W	-	-	+	-	-	-	non-core	Non-critical	viable	-	-	-	-	-	-	2	7	5	7	173.1	Non-critical	TRUE
MEP3	YPR138C	-	-	+	-	-	-	non-core	Non-critical	viable	-	-	-	-	-	-	2	5	3	2	130.4	Non-critical	TRUE
MET30	YIL046W	-	+	-	-	-	-	non-core	Non-critical	inviable	-	-	-	-	+	-	NA	67	1	6	183.6	Non-critical	TRUE
MET4	YNL103W	-	+	-	-	-	-	non-core	Critical	inviable	-	-	-	-	+	-	NA	0	0	10	32.2	Non-critical	FALSE
MF(ALPHA)1	YPL187W	-	-	-	-	-	+	core	Critical	viable	-	-	+	-	-	-	0	1	0	9	178.4	Non-critical	FALSE
MF(ALPHA)2	YGL089C	-	-	-	-	-	+	core	Critical	viable	-	-	-	-	-	-	0	2	0	12	172.5	Non-critical	FALSE
MFA1	YDR461W	-	-	-	-	-	+	core	Critical	NA	-	-	-	-	-	-	1	0	0	17	110.9	Non-critical	FALSE
MFA2	YNL145W	-	-	-	-	-	+	core	Critical	viable	-	-	-	-	-	-	0	46	0	4	151.7	Non-critical	FALSE
MGA2	YIR033W	-	-	-	+	-	-	non-core	Non-critical	viable	+	+	-	-	-	-	6	93	34	5	194.4	Critical	FALSE
MID1	YNL291C	-	+	-	-	-	-	non-core	Critical	viable	-	+	-	+	-	-	6	42	1	4	152.2	Critical	TRUE
MID2	YLR332W	+	+	-	+	+	-	non-core	Non-critical	viable	-	-	-	-	+	-	11	49	2	7	127.8	Non-critical	TRUE
MIG1	YGL035C	-	-	+	-	-	-	non-core	Critical	viable	-	+	-	-	+	-	1	71	8	6	122.8	Non-critical	FALSE
MKK1	YOR231W	+	+	-	+	+	-	non-core	Critical	viable	-	-	+	-	-	-	4	28	9	2	227.9	Non-critical	FALSE
MKK2	YPL140C	+	+	-	+	+	-	non-core	Critical	viable	-	-	+	-	-	-	2	30	5	3	215.4	Non-critical	FALSE
MKS1	YNL076W	-	-	+	-	-	-	non-core	Critical	viable	-	-	-	-	+	-	3	93	9	5	5.8	Non-critical	FALSE
MNR2	YKL064W	-	+	-	-	-	-	non-core	Non-critical	viable	-	-	-	-	-	-	0	6	0	4	243.6	Non-critical	TRUE
MPT5	YGL178W	-	-	-	-	-	+	non-core	Critical	viable	+	-	-	-	-	-	5	8	3	4	82.9	Non-critical	FALSE
MRS2	YOR334W	-	+	-	-	-	-	non-core	Non-critical	viable	-	-	+	-	-	-	0	38	1	3	171.3	Critical	FALSE
MRS3	YJL133W	-	+	-	-	-	-	non-core	Non-critical	viable	-	-	-	+	+	-	3	4	0	1	149.8	Non-critical	TRUE
MRS4	YKR052C	-	+	-	-	-	-	non-core	Non-critical	viable	-	-	-	-	-	-	3	23	4	12	243.3	Critical	FALSE
MRS6	YOR370C	-	-	+	-	-	-	non-core	Non-critical	inviable	-	-	-	-	-	-	NA	0	0	2	105.4	Non-critical	TRUE
MSB2	YGR014W	-	+	-	+	-	-	core	Critical	viable	-	-	-	-	-	-	3	14	1	5	97.8	Non-critical	FALSE
MSC2	YDR205W	-	+	-	-	-	-	non-core	Critical	viable	-	-	+	-	-	-	2	16	0	4	100.4	Non-critical	FALSE
MSI1	YBR195C	-	-	+	-	+	-	non-core	Critical	viable	-	-	-	-	-	-	3	45	14	3	155.1	Non-critical	FALSE
MSN1	YOL116W	-	+	-	+	-	-	non-core	Non-critical	viable	-	-	+	-	-	-	0	60	6	4	120.8	Non-critical	TRUE
MSN2	YMR037C	+	+	+	+	+	-	core	Critical	viable	-	-	+	-	+	-	2	62	4	2	42.8	Non-critical	FALSE
MSN4	YKL062W	+	+	+	+	+	-	core	Critical	viable	+	-	-	-	+	-	2	36	4	9	270.9	Non-critical	FALSE
MSN5	YDR335W	+	+	+	-	+	+	non-core	Non-critical	viable	+	-	-	-	+	-	9	105	27	1	70.1	Non-critical	TRUE
MSS4	YDR208W	+	-	+	+	+	-	non-core	Non-critical	inviable	-	-	-	-	-	-	NA	7	5	3	49.4	Non-critical	TRUE
MTH1	YDR277C	-	-	+	-	-	-	non-core	Critical	viable	-	+	-	-	-	-	0	26	0	2	75.9	Non-critical	FALSE
MXR1	YER042W	-	-	-	-	+	-	non-core	Non-critical	viable	-	-	-	-	+	-	0	5	0	6	140.6	Critical	FALSE
MXR2	YCL033C	-	-	-	-	+	-	non-core	Non-critical	viable	-	-	-	-	+	-	1	4	3	3	220.8	Non-critical	TRUE
NAB2	YGL122C	+	+	-	+	+	-	non-core	Non-critical	inviable	-	-	-	-	-	-	NA	3	1	3	114.3	Critical	FALSE
NAR1	YNL240C	-	+	-	-	-	-	non-core	Non-critical	inviable	-	-	-	-	+	-	NA	0	0	4	158	Non-critical	TRUE
NBP2	YDR162C	-	+	-	+	-	-	non-core	Non-critical	viable	+	-	-	+	+	-	36	187	17	1	277.3	Non-critical	TRUE
NBP35	YGL091C	-	+	-	-	-	-	non-core	Non-critical	inviable	-	-	-	-	+	-	NA	0	0	0	165.4	Non-critical	TRUE
NFS1	YCL017C	-	+	-	-	-	-	non-core	Non-critical	inviable	-	-	-	-	-	-	NA	0	0	3	220.6	Non-critical	TRUE
NHA1	YLR138W	-	+	-	-	-	-	non-core	Non-critical	viable	-	+	-	+	-	-	1	10	8	3	186.1	Non-critical	TRUE
NHX1	YDR456W	-	+	-	-	-	-	non-core	Non-critical	viable	-	+	-	+	+	-	5	96	4	3	68.8	Non-critical	TRUE
NMA111	YNL123W	-	-	-	+	-	-	non-core	Non-critical	viable	+	-	-	-	+	-	1	2	1	0	117.4	Non-critical	TRUE
NMD5	YJR132W	+	+	-	+	+	-	non-core	Non-critical	viable	+	-	+	+	+	-	0	9	34	4	79.6	Non-critical	TRUE
NPR1	YNL183C	-	-	+	+	+	-	non-core	Critical	viable	+	+	-	+	+	-	3	69	6	5	139.2	Critical	TRUE
NPR2	YEL062W	-	-	+	+	+	-	non-core	Non-critical	viable	-	+	-	-	-	-	6	4	0	6	128.5	Non-critical	TRUE
NPR3	YHL023C	-	-	+	+	+	-	non-core	Non-critical	viable	-	-	+	-	+	-	3	67	12	4	103.6	Non-critical	TRUE
NRG1	YDR043C	-	+	-	-	-	-	non-core	Critical	viable	-	-	-	-	-	-	0	77	35	9	119.5	Non-critical	FALSE
NTH1	YDR001C	+	-	-	-	-	-	non-core	Non-critical	viable	-	-	-	-	-	-	1	24	7	8	168.9	Non-critical	TRUE
OPY2	YPR075C	-	-	-	+	-	-	non-core	Critical	viable	-	-	-	-	-	-	0	37	5	6	259.1	Non-critical	FALSE
ORM1	YGR038W	+	-	+	-	-	-	non-core	Critical	viable	-	+	+	-	-	-	2	29	5	4	86.2	Non-critical	FALSE
ORM2	YLR350W	+	-	+	-	-	-	non-core	Critical	viable	-	-	-	-	-	-	3	264	37	4	285.9	Critical	TRUE
PAD1	YDR538W	-	+	-	-	-	-	non-core	Non-critical	viable	-	-	-	-	+	-	0	7	0	3	122.5	Non-critical	TRUE
PAH1	YMR165C	-	+	-	-	-	-	non-core	Non-critical	viable	+	-	-	-	+	-	10	48	13	5	78.8	Non-critical	TRUE
PBS2	YJL128C	-	+	-	+	-	-	core	Critical	viable	-	+	-	+	+	-	2	174	27	4	16.9	Non-critical	FALSE
PDE1	YGL248W	-	-	+	-	-	-	non-core	Non-critical	viable	-	-	-	-	-	-	0	12	5	3	97.3	Non-critical	TRUE
PDE2	YOR360C	-	-	+	-	-	-	non-core	Non-critical	viable	-	-	-	+	+	-	5	144	24	2	137.8	Non-critical	TRUE
PDR12	YPL058C	-	+	-	-	-	-	non-core	Non-critical	viable	-	+	+	-	-	-	0	14	0	5	171.3	Non-critical	TRUE
PEA2	YER149C	-	+	-	-	-	-	non-core	Non-critical	viable	-	-	-	-	-	-	13	32	1	3	286.7	Non-critical	TRUE
PEP4	YPL154C	+	-	-	-	-	-	non-core	Non-critical	viable	-	-	-	-	-	-	0	8	0	8	0.8	Non-critical	TRUE
PER1	YCR044C	-	+	-	-	-	-	non-core	Non-critical	viable	+	+	-	-	+	-	3	99	24	6	177.9	Non-critical	TRUE
PFK1	YGR240C	-	-	+	+	-	-	non-core	Non-critical	viable	+	+	-	-	-	-	1	101	53	9	41	Non-critical	TRUE
PFK2	YMR205C	-	-	+	+	-	-	non-core	Non-critical	viable	+	-	-	-	-	-	4	95	9	12	90.2	Non-critical	TRUE
PFK26	YIL107C	-	-	-	+	-	-	non-core	Non-critical	viable	-	+	-	-	+	-	0	12	8	2	233.6	Non-critical	TRUE
PFK27	YOL136C	-	-	-	+	-	-	non-core	Non-critical	viable	-	-	-	-	-	-	0	9	4	5	202.7	Non-critical	TRUE
PGI1	YBR196C	-	-	+	+	-	-	non-core	Non-critical	inviable	-	-	-	-	-	-	NA	7	2	12	184.7	Non-critical	TRUE
PHO4	YFR034C	-	+	-	-	-	-	non-core	Non-critical	viable	-	+	-	-	-	-	1	15	7	9	102.4	Non-critical	TRUE
PHO80	YOL001W	+	+	-	-	-	-	non-core	Non-critical	viable	+	-	-	-	-	-	5	131	56	1	219.1	Non-critical	TRUE
PHO84	YML123C	-	+	-	-	-	-	non-core	Non-critical	viable	-	-	-	-	-	-	5	68	14	13	111.5	Non-critical	TRUE
PHO85	YPL031C	+	+	-	-	-	-	non-core	Non-critical	viable	+	+	+	-	+	-	72	4	1	3	252.5	Critical	FALSE
PHO89	YBR296C	-	+	-	-	-	-	non-core	Non-critical	viable	+	-	-	-	+	-	5	8	4	38	244.8	Non-critical	TRUE
PIL1	YGR086C	+	-	+	-	-	-	non-core	Critical	viable	-	-	-	+	+	-	1	65	17	13	8.1	Critical	TRUE
PKC1	YBL105C	+	+	+	+	+	-	non-core	Critical	inviable	+	-	-	-	-	-	NA	131	23	4	116.8	Non-critical	FALSE
PKH1	YDR490C	+	+	+	+	+	-	non-core	Non-critical	viable	+	-	-	-	-	-	1	26	13	6	83.2	Critical	FALSE
PKH2	YOL100W	+	+	+	+	+	-	non-core	Non-critical	viable	-	+	-	-	-	-	2	12	0	5	149.2	Non-critical	TRUE
PLC1	YPL268W	-	+	+	+	-	-	non-core	Critical	viable	+	+	-	+	+	-	8	33	11	2	142.3	Non-critical	FALSE
PMA1	YGL008C	-	+	-	-	-	-	non-core	Non-critical	inviable	-	-	-	-	-	-	NA	102	49	16	54.8	Critical	FALSE
PMA2	YPL036W	-	+	-	-	-	-	non-core	Non-critical	viable	-	-	+	-	-	-	0	78	7	4	188.1	Non-critical	TRUE
PMC1	YGL006W	-	+	-	-	-	-	non-core	Non-critical	viable	-	-	-	-	-	-	5	7	0	10	117.5	Non-critical	TRUE
PMR1	YGL167C	-	+	-	-	-	-	non-core	Non-critical	viable	+	+	+	-	+	-	14	346	49	2	8.9	Non-critical	TRUE
PMT2	YAL023C	-	-	-	+	+	-	non-core	Non-critical	viable	-	+	-	-	-	-	6	96	17	8	16.2	Non-critical	TRUE
PNC1	YGL037C	-	+	+	+	-	-	non-core	Critical	viable	-	-	-	-	+	-	1	11	5	10	114.8	Non-critical	FALSE
POP2	YNR052C	-	-	+	-	-	-	non-core	Non-critical	viable	+	+	-	-	+	-	76	17	1	3	141.7	Non-critical	TRUE
PPH21	YDL134C	+	-	+	+	+	-	non-core	Critical	viable	-	-	+	-	-	-	3	53	23	1	67.7	Non-critical	FALSE
PPH22	YDL188C	+	-	+	+	+	-	non-core	Critical	viable	-	-	-	-	-	-	4	19	7	2	100	Non-critical	FALSE
PPH3	YDR075W	-	-	+	-	-	-	non-core	Non-critical	viable	-	-	-	-	-	-	21	139	25	4	98.7	Non-critical	TRUE
PPT1	YGR123C	+	-	-	-	-	-	non-core	Non-critical	viable	-	-	-	-	-	-	2	6	4	7	30	Non-critical	TRUE
PPZ1	YML016C	-	+	-	-	-	-	non-core	Non-critical	viable	-	-	-	-	-	-	8	77	31	0	0.3	Non-critical	TRUE
PPZ2	YDR436W	-	+	-	-	-	-	non-core	Non-critical	viable	-	-	-	-	-	-	1	20	7	5	9.3	Non-critical	TRUE
PRX1	YBL064C	-	-	-	-	+	-	non-core	Non-critical	viable	-	-	-	-	+	-	0	15	1	10	188.3	Non-critical	TRUE
PSE1	YMR308C	-	-	-	-	+	+	non-core	Non-critical	inviable	-	-	-	-	-	-	NA	20	11	2	6.1	Non-critical	TRUE
PSY2	YNL201C	-	-	+	-	-	-	non-core	Non-critical	viable	-	-	+	+	-	-	4	64	9	2	176	Critical	FALSE
PTC1	YDL006W	-	+	-	+	-	-	non-core	Non-critical	viable	+	+	-	-	+	-	15	270	71	4	140.2	Non-critical	TRUE
PTC3	YBL056W	-	+	-	+	-	-	non-core	Non-critical	viable	-	-	+	-	-	-	3	6	6	4	139.2	Non-critical	TRUE
PTK2	YJR059W	-	+	-	-	-	-	non-core	Non-critical	viable	-	-	+	-	+	-	1	161	34	10	59	Critical	FALSE
PTP2	YOR208W	+	+	-	+	+	+	non-core	Critical	viable	-	-	-	-	-	-	6	12	5	3	112.9	Non-critical	FALSE
PTP3	YER075C	+	+	-	+	-	+	non-core	Critical	viable	-	-	-	-	-	-	4	45	13	4	158.1	Non-critical	FALSE
PTR2	YKR093W	-	-	+	-	-	-	non-core	Non-critical	viable	-	-	-	-	+	-	1	17	4	32	380	Non-critical	TRUE
PTR3	YFR029W	-	-	+	-	-	-	core	Critical	viable	-	-	-	-	-	-	2	43	1	2	88.7	Non-critical	FALSE
RAD6	YGL058W	-	-	-	-	-	+	non-core	Non-critical	viable	-	-	+	-	+	-	95	75	12	4	113.4	Non-critical	TRUE
RAM1	YDL090C	-	-	+	-	-	-	non-core	Non-critical	viable	+	-	-	+	-	+	2	27	4	9	144.2	Non-critical	TRUE
RAM2	YKL019W	-	-	+	-	-	-	non-core	Non-critical	inviable	-	-	-	-	-	-	NA	10	3	4	271.4	Non-critical	TRUE
RAP1	YNL216W	-	+	+	-	-	-	non-core	Non-critical	inviable	-	-	-	-	-	-	NA	134	77	3	129.5	Non-critical	TRUE
RAS1	YOR101W	-	-	+	-	-	-	core	Non-critical	viable	-	-	+	-	-	-	3	11	8	8	256.1	Non-critical	TRUE
RAS2	YNL098C	-	-	+	-	-	-	core	Non-critical	viable	+	-	-	-	-	-	22	92	27	11	213.9	Non-critical	TRUE
RCE1	YMR274C	-	-	+	-	-	-	non-core	Non-critical	viable	-	-	-	-	-	+	5	39	3	2	183.4	Non-critical	TRUE
RCK2	YLR248W	-	+	-	+	-	-	non-core	Non-critical	viable	-	-	-	+	-	-	0	12	7	3	182.1	Non-critical	TRUE
RCN1	YKL159C	-	+	-	-	-	-	non-core	Critical	viable	-	-	-	-	-	-	0	15	1	1	179.2	Non-critical	FALSE
RDS2	YPL133C	-	-	+	-	-	-	non-core	Non-critical	viable	-	-	-	-	-	-	0	6	1	1	263.8	Critical	FALSE
REG1	YDR028C	-	-	+	+	+	-	core	Critical	viable	+	+	+	-	+	-	8	10	35	4	72.5	Non-critical	FALSE
RET1	YOR207C	-	-	+	-	-	-	non-core	Non-critical	inviable	-	-	-	-	-	-	NA	12	4	2	85	Non-critical	TRUE
RGA1	YOR127W	-	+	-	+	-	+	non-core	Non-critical	viable	+	-	-	-	-	-	3	38	2	2	41.1	Critical	FALSE
RGA2	YDR379W	-	+	-	+	-	+	non-core	Non-critical	viable	-	-	-	-	-	-	1	9	1	4	116.6	Non-critical	TRUE
RGC1	YPR115W	-	-	-	+	-	-	non-core	Non-critical	viable	-	-	-	-	-	-	1	9	2	7	190.9	Non-critical	TRUE
RGS2	YOR107W	-	-	+	-	-	-	non-core	Non-critical	viable	-	-	-	-	+	-	0	2	2	2	266	Non-critical	TRUE
RGT1	YKL038W	-	-	+	-	-	-	non-core	Critical	viable	-	+	-	-	-	-	0	23	2	6	170.9	Non-critical	FALSE
RGT2	YDL138W	-	-	+	-	-	-	non-core	Non-critical	viable	-	+	-	-	-	-	1	5	0	3	276.5	Non-critical	TRUE
RHO1	YPR165W	+	+	+	+	+	-	core	Critical	inviable	-	-	-	-	-	-	NA	1	0	3	43.9	Critical	TRUE
RIM101	YHL027W	-	+	-	-	-	-	non-core	Critical	viable	-	+	-	-	+	-	12	264	38	5	126	Non-critical	FALSE
RIM11	YMR139W	-	-	+	-	-	-	non-core	Non-critical	viable	-	-	+	-	-	-	0	27	5	6	74.7	Critical	FALSE
RIM13	YMR154C	-	+	-	-	-	-	non-core	Critical	viable	-	+	-	+	+	-	7	130	13	2	120.7	Non-critical	FALSE
RIM15	YFL033C	+	-	+	-	-	-	core	Critical	NA	-	-	-	+	-	-	2	93	16	3	169.6	Critical	TRUE
RIM2	YBR192W	-	+	-	-	-	-	non-core	Non-critical	inviable	-	-	-	-	-	-	NA	0	0	1	142.5	Non-critical	TRUE
RIM20	YOR275C	-	+	-	-	-	-	non-core	Critical	viable	-	+	+	+	+	-	9	107	19	6	164.1	Non-critical	FALSE
RIM21	YNL294C	-	+	-	-	-	-	non-core	Critical	viable	+	+	-	+	+	-	12	96	12	2	135.1	Non-critical	FALSE
RIM8	YGL045W	-	+	-	-	-	-	non-core	Critical	viable	-	+	-	+	+	-	11	182	29	7	99.4	Non-critical	FALSE
RIM9	YMR063W	-	+	-	-	-	-	non-core	Critical	viable	+	-	-	+	+	-	3	86	13	1	134.9	Non-critical	FALSE
RLM1	YPL089C	+	+	-	+	+	-	non-core	Critical	viable	-	-	-	-	-	-	3	33	2	4	107	Non-critical	FALSE
ROM2	YLR371W	+	+	-	+	+	-	non-core	Non-critical	inviable	+	-	+	+	+	-	NA	136	13	1	80.8	Non-critical	TRUE
ROX3	YBL093C	-	-	-	-	+	-	non-core	Non-critical	viable	+	+	-	-	+	-	0	15	6	8	174.8	Non-critical	TRUE
RPB10	YOR210W	-	-	+	-	-	-	non-core	Non-critical	inviable	-	-	-	-	-	-	NA	0	0	6	159.4	Non-critical	TRUE
RPB5	YBR154C	-	-	+	-	-	-	non-core	Non-critical	inviable	-	-	-	-	-	-	NA	1	1	5	207.4	Non-critical	TRUE
RPB8	YOR224C	-	-	+	-	-	-	non-core	Non-critical	inviable	-	-	-	-	+	-	NA	0	0	4	153.8	Non-critical	TRUE
RPC10	YHR143W-A	-	-	+	-	-	-	non-core	Non-critical	inviable	+	-	-	-	-	-	NA	0	0	2	172.4	Non-critical	TRUE
RPC11	YDR045C	-	-	+	-	-	-	non-core	Non-critical	inviable	-	-	-	-	-	-	NA	31	1	3	105.1	Non-critical	TRUE
RPC17	YJL011C	-	-	+	-	-	-	non-core	Non-critical	inviable	-	-	+	-	-	-	NA	5	1	4	122.9	Non-critical	TRUE
RPC19	YNL113W	-	-	+	-	-	-	non-core	Non-critical	inviable	-	-	-	-	-	-	NA	34	2	2	155.4	Non-critical	TRUE
RPC25	YKL144C	-	-	+	-	-	-	non-core	Non-critical	inviable	-	-	-	-	-	-	NA	36	0	2	151.8	Non-critical	TRUE
RPC31	YNL151C	-	-	+	-	-	-	non-core	Non-critical	inviable	-	-	-	-	-	-	NA	29	0	2	204	Non-critical	TRUE
RPC34	YNR003C	-	-	+	-	-	-	non-core	Non-critical	inviable	-	-	-	-	-	-	NA	21	4	3	114.4	Non-critical	TRUE
RPC37	YKR025W	-	-	+	-	-	-	non-core	Non-critical	inviable	-	-	-	-	-	-	NA	0	0	2	262.3	Non-critical	TRUE
RPC40	YPR110C	-	-	+	-	-	-	non-core	Non-critical	inviable	-	-	+	-	-	-	NA	52	12	1	283.4	Critical	FALSE
RPC53	YDL150W	-	-	+	-	-	-	non-core	Non-critical	inviable	-	-	-	-	-	-	NA	43	3	3	303.2	Non-critical	TRUE
RPC82	YPR190C	-	-	+	-	-	-	non-core	Non-critical	inviable	-	-	-	-	-	-	NA	0	0	7	192.4	Non-critical	TRUE
RPD3	YNL330C	-	-	+	-	-	-	non-core	Non-critical	viable	+	-	-	-	-	-	59	206	71	3	113.8	Non-critical	TRUE
RPN10	YHR200W	+	-	+	-	-	-	non-core	Non-critical	viable	-	-	-	-	-	-	37	170	51	8	166.8	Critical	FALSE
RPN11	YFR004W	+	-	+	-	-	-	non-core	Non-critical	inviable	-	-	-	-	-	-	NA	111	18	5	116.2	Critical	FALSE
RPN13	YLR421C	+	-	+	-	-	-	non-core	Non-critical	viable	-	-	-	-	-	-	0	43	9	3	375.5	Non-critical	TRUE
RPN2	YIL075C	+	-	+	-	-	-	non-core	Non-critical	inviable	-	-	-	-	-	-	NA	11	9	9	121.6	Non-critical	TRUE
RPN3	YER021W	+	-	+	-	-	-	non-core	Non-critical	inviable	-	-	-	-	-	-	NA	27	4	8	85.7	Critical	FALSE
RPN4	YDL020C	+	-	+	-	-	-	non-core	Critical	viable	+	-	+	-	-	-	56	265	46	13	77.8	Non-critical	FALSE
RPN5	YDL147W	+	-	+	-	-	-	non-core	Non-critical	inviable	+	-	-	-	+	-	NA	20	6	6	260.6	Critical	FALSE
RPN6	YDL097C	+	-	+	-	-	-	non-core	Non-critical	inviable	-	-	-	-	-	-	NA	71	35	6	115.3	Critical	FALSE
RPN7	YPR108W	+	-	+	-	-	-	non-core	Non-critical	inviable	-	-	-	-	-	-	NA	11	5	1	191.8	Non-critical	TRUE
RPN8	YOR261C	+	-	+	-	-	-	non-core	Non-critical	inviable	-	-	-	-	-	-	NA	13	7	11	226.2	Non-critical	TRUE
RPO26	YPR187W	-	-	+	-	-	-	non-core	Non-critical	inviable	-	-	-	-	+	-	NA	15	12	4	144.6	Non-critical	TRUE
RPO31	YOR116C	-	-	+	-	-	-	non-core	Non-critical	inviable	-	-	-	-	+	-	NA	52	12	2	125.1	Non-critical	TRUE
RSP5	YER125W	+	+	+	-	-	-	non-core	Non-critical	inviable	-	-	-	-	-	-	NA	68	12	6	6.4	Critical	FALSE
RSR1	YGR152C	-	-	-	-	-	+	non-core	Critical	viable	-	-	-	-	-	-	6	2	1	3	77.2	Non-critical	FALSE
RTG1	YOL067C	-	-	+	-	-	-	non-core	Critical	viable	+	-	-	-	-	-	1	160	52	4	176.7	Non-critical	FALSE
RTG2	YGL252C	-	-	+	-	-	-	non-core	Non-critical	viable	-	-	-	-	-	-	3	104	16	1	88.5	Non-critical	TRUE
RTG3	YBL103C	-	-	+	-	-	-	non-core	Critical	viable	+	-	-	+	-	-	3	181	48	6	128.1	Non-critical	FALSE
RTS1	YOR014W	+	-	+	+	+	-	non-core	Non-critical	viable	+	+	-	+	+	-	11	100	34	1	261.4	Critical	FALSE
RVS161	YCR009C	-	+	-	-	-	-	non-core	Non-critical	viable	+	+	-	+	+	-	54	252	47	5	194.9	Non-critical	TRUE
SAC7	YDR389W	+	+	-	+	-	-	non-core	Non-critical	viable	+	+	-	+	+	-	8	147	24	1	41.6	Non-critical	TRUE
SAK1	YER129W	-	-	+	+	+	-	non-core	Non-critical	viable	-	-	-	-	-	-	3	28	3	0	242.4	Non-critical	TRUE
SAP155	YFR040W	-	-	+	+	+	-	core	Non-critical	viable	+	+	-	-	+	-	5	84	16	3	99.7	Non-critical	TRUE
SAP185	YJL098W	-	-	+	+	+	-	core	Non-critical	viable	-	-	-	-	-	-	0	48	10	2	173.2	Non-critical	TRUE
SAP190	YKR028W	-	-	+	+	+	-	core	Non-critical	viable	-	-	-	-	-	-	2	59	26	0	281.1	Non-critical	TRUE
SAT4	YCR008W	-	+	-	-	-	-	non-core	Non-critical	viable	+	-	+	+	-	-	2	54	19	1	177.2	Critical	FALSE
SCO1	YBR037C	-	+	-	-	-	-	non-core	Critical	viable	-	-	-	+	+	-	2	18	8	4	157.5	Non-critical	FALSE
SDP1	YIL113W	+	+	-	+	+	-	non-core	Non-critical	viable	-	-	-	-	-	-	1	6	3	7	205.2	Non-critical	TRUE
SEC3	YER008C	+	+	-	+	+	-	non-core	Critical	viable	+	-	+	-	-	-	24	51	5	3	114.2	Non-critical	FALSE
SFK1	YKL051W	+	-	+	-	-	-	non-core	Non-critical	viable	-	-	-	-	-	-	1	7	1	10	194.4	Non-critical	TRUE
SFL1	YOR140W	-	-	-	-	-	+	non-core	Critical	viable	-	+	+	-	-	-	2	75	9	12	53.1	Non-critical	FALSE
SFP1	YLR403W	-	-	+	+	+	-	non-core	Critical	viable	+	+	-	-	+	-	4	9	0	5	3.6	Critical	TRUE
SGD1	YLR336C	-	+	-	+	-	-	non-core	Non-critical	inviable	-	-	-	-	-	-	NA	32	2	4	429.6	Non-critical	TRUE
SHO1	YER118C	-	+	-	+	-	-	core	Critical	viable	-	-	-	-	-	-	5	52	1	8	81.3	Critical	TRUE
SHR3	YDL212W	-	-	+	-	-	-	non-core	Non-critical	inviable	-	-	+	-	-	-	NA	128	35	5	261.5	Non-critical	TRUE
SHR5	YOL110W	-	-	+	-	-	-	non-core	Non-critical	viable	-	-	-	-	-	-	3	14	5	4	225.4	Non-critical	TRUE
SIN3	YOL004W	-	-	+	-	-	-	non-core	Non-critical	viable	+	-	-	-	+	-	55	315	61	4	160.3	Non-critical	TRUE
SIP1	YDR422C	-	-	+	+	+	-	core	Critical	viable	-	-	+	-	-	-	1	34	2	5	108.1	Non-critical	FALSE
SIP2	YGL208W	-	-	+	+	+	-	core	Critical	viable	-	-	-	-	-	-	1	11	1	3	133.9	Non-critical	FALSE
SIP4	YJL089W	-	-	+	-	-	-	non-core	Critical	viable	-	-	-	-	-	-	0	44	5	8	206.6	Non-critical	FALSE
SIR2	YDL042C	-	+	-	+	-	-	non-core	Non-critical	viable	-	-	-	-	-	+	4	0	0	5	83.2	Non-critical	TRUE
SIS2	YKR072C	-	+	-	-	-	-	non-core	Non-critical	viable	-	+	+	+	+	-	9	21	2	3	452	Critical	FALSE
SIT1	YEL065W	-	+	-	-	-	-	non-core	Non-critical	viable	-	-	-	-	+	-	2	12	1	17	64	Non-critical	TRUE
SIT4	YDL047W	-	-	+	+	+	-	core	Critical	viable	+	+	-	+	+	-	21	13	19	5	209.4	Critical	TRUE
SKN7	YHR206W	-	+	-	+	+	-	core	Critical	viable	-	-	-	-	+	-	3	118	11	2	90.5	Non-critical	FALSE
SKO1	YNL167C	-	-	+	+	-	-	non-core	Critical	viable	-	-	-	-	-	-	0	10	4	3	25.5	Non-critical	FALSE
SKP1	YDR328C	-	+	+	-	-	+	non-core	Non-critical	inviable	-	-	-	-	-	-	NA	2	0	7	106.8	Critical	FALSE
SKY1	YMR216C	-	+	-	-	-	-	non-core	Non-critical	viable	-	-	-	-	-	-	3	86	35	4	106.5	Critical	FALSE
SLA2	YNL243W	+	-	-	-	-	-	non-core	Non-critical	inviable	+	+	-	-	-	-	NA	0	0	2	162.1	Non-critical	TRUE
SLG1	YOR008C	+	+	-	+	+	-	non-core	Critical	viable	+	+	-	+	-	-	8	52	11	4	2.6	Non-critical	FALSE
SLM1	YIL105C	+	+	+	-	-	-	non-core	Critical	viable	+	-	-	-	-	-	3	39	12	7	56	Non-critical	FALSE
SLM2	YNL047C	+	+	+	-	-	-	non-core	Critical	viable	-	-	+	-	-	-	2	12	3	4	90.2	Non-critical	FALSE
SLM4	YBR077C	-	-	+	-	-	-	core	Non-critical	viable	+	-	+	-	+	-	8	44	8	15	223.8	Non-critical	TRUE
SLN1	YIL147C	-	+	-	+	-	-	non-core	Critical	viable	-	-	-	-	-	-	3	1	7	6	79.4	Non-critical	FALSE
SLT2	YHR030C	+	+	-	+	+	-	non-core	Critical	viable	+	+	-	+	+	-	97	224	23	3	58.7	Non-critical	FALSE
SMF1	YOL122C	-	+	-	-	-	-	non-core	Critical	viable	-	-	-	-	-	-	1	6	3	3	157.9	Non-critical	FALSE
SMF2	YHR050W	-	+	-	-	-	-	non-core	Critical	viable	-	-	-	-	-	-	0	18	1	3	73.6	Non-critical	FALSE
SMF3	YLR034C	-	+	-	-	-	-	non-core	Non-critical	viable	-	-	-	-	-	-	1	10	1	10	78.6	Non-critical	TRUE
SMP1	YBR182C	-	+	-	+	-	-	non-core	Critical	viable	-	-	-	+	-	-	0	9	4	4	192.1	Non-critical	FALSE
SNF1	YDR477W	-	+	+	+	+	-	core	Critical	viable	+	+	-	+	-	-	8	171	36	2	122	Critical	TRUE
SNF3	YDL194W	-	-	+	-	-	-	non-core	Non-critical	viable	+	+	+	-	-	-	1	9	1	3	281.1	Non-critical	TRUE
SNF4	YGL115W	-	-	+	+	+	-	core	Critical	viable	-	-	+	-	-	-	4	187	54	0	115.6	Non-critical	FALSE
SNF7	YLR025W	-	+	-	-	-	-	non-core	Critical	viable	+	+	-	+	+	-	6	1	0	3	240.5	Non-critical	FALSE
SNF8	YPL002C	-	+	-	-	-	-	non-core	Critical	viable	+	+	-	+	+	-	13	3	0	1	264.6	Non-critical	FALSE
SOD1	YJR104C	-	+	-	-	+	-	non-core	Non-critical	viable	+	+	-	+	+	-	36	96	12	19	159.4	Non-critical	TRUE
SOD2	YHR008C	-	+	-	-	+	-	non-core	Non-critical	viable	+	+	+	-	+	-	2	32	5	10	101.6	Non-critical	TRUE
SOK2	YMR016C	-	-	+	-	-	-	non-core	Non-critical	viable	+	-	-	+	-	-	3	82	14	11	106.2	Non-critical	TRUE
SPA2	YLL021W	-	+	-	-	-	-	non-core	Non-critical	viable	-	-	-	-	+	-	18	27	1	7	238.1	Non-critical	TRUE
SPF1	YEL031W	-	+	-	-	-	-	non-core	Non-critical	viable	+	-	+	-	-	-	17	234	43	4	30.7	Non-critical	TRUE
SPT3	YDR392W	-	-	+	-	-	-	non-core	Non-critical	viable	+	-	-	+	+	-	51	240	58	3	97.8	Non-critical	TRUE
SPT7	YBR081C	-	+	+	-	-	-	non-core	Non-critical	viable	+	-	-	+	+	-	23	0	0	0	151.7	Non-critical	TRUE
SPT8	YLR055C	-	-	+	-	-	-	non-core	Non-critical	viable	+	+	-	+	+	-	62	138	30	4	37.3	Non-critical	TRUE
SRN2	YLR119W	-	+	-	-	-	-	non-core	Critical	viable	+	+	-	+	+	-	1	127	14	1	143.1	Critical	TRUE
SRO9	YCL037C	+	-	-	-	-	-	non-core	Critical	viable	+	-	-	-	-	-	9	62	18	7	143.7	Critical	TRUE
SRV2	YNL138W	-	-	+	-	-	-	core	Critical	viable	+	-	+	+	+	-	11	3	0	4	39.9	Non-critical	FALSE
SRX1	YKL086W	-	-	-	-	+	-	non-core	Non-critical	viable	-	-	-	-	-	-	0	2	0	11	NA	Non-critical	TRUE
SSA1	YAL005C	+	-	-	-	-	-	non-core	Critical	viable	-	-	-	-	-	-	5	9	1	14	38.9	Critical	TRUE
SSA2	YLL024C	+	-	-	-	-	-	non-core	Non-critical	viable	-	-	-	-	-	-	3	17	2	19	77.2	Critical	FALSE
SSB1	YDL229W	-	-	+	-	-	-	non-core	Non-critical	viable	-	-	-	-	-	-	1	24	1	3	194.5	Critical	FALSE
SSB2	YNL209W	-	-	+	-	-	-	non-core	Non-critical	viable	-	-	-	-	-	-	1	0	0	11	22.3	Critical	FALSE
SSK1	YLR006C	-	+	-	+	-	-	non-core	Critical	viable	-	-	+	-	+	-	4	26	5	1	132.5	Non-critical	FALSE
SSK2	YNR031C	-	+	-	+	-	-	non-core	Critical	viable	-	-	-	+	+	-	3	85	14	3	119.9	Non-critical	FALSE
SSK22	YCR073C	-	+	-	+	-	-	non-core	Critical	viable	-	-	-	-	-	-	3	6	3	8	231.4	Critical	TRUE
SSN3	YPL042C	+	-	-	-	+	-	non-core	Non-critical	viable	+	+	+	-	+	-	6	85	92	1	264.6	Critical	FALSE
SSN8	YNL025C	-	-	-	-	+	-	non-core	Non-critical	viable	+	+	-	-	+	-	11	62	83	3	3.4	Non-critical	TRUE
SST2	YLR452C	-	-	-	-	-	+	non-core	Critical	viable	-	-	-	-	-	-	7	95	10	14	95.4	Critical	TRUE
SSY1	YDR160W	-	-	+	-	-	-	core	Critical	viable	-	-	-	-	-	-	2	66	6	4	181.8	Non-critical	FALSE
SSY5	YJL156C	-	-	+	-	-	-	core	Critical	inviable	-	-	-	-	-	-	NA	0	0	2	229.6	Non-critical	FALSE
STB3	YDR169C	-	-	+	-	-	-	non-core	Critical	viable	-	-	+	-	-	-	1	6	0	3	101.8	Non-critical	FALSE
STD1	YOR047C	-	-	+	-	-	-	non-core	Critical	viable	-	+	+	-	-	-	0	15	1	8	205.3	Non-critical	FALSE
STE11	YLR362W	+	+	-	+	-	+	core	Critical	viable	-	-	-	+	-	+	6	0	0	2	238.3	Non-critical	FALSE
STE12	YHR084W	-	-	-	-	-	+	core	Critical	inviable	-	-	-	-	-	-	NA	0	0	5	3.4	Non-critical	FALSE
STE14	YDR410C	-	-	+	-	-	-	non-core	Non-critical	viable	-	-	+	-	-	+	0	2	2	4	85.2	Non-critical	TRUE
STE18	YJR086W	-	-	-	-	-	+	core	Critical	viable	-	-	-	-	-	+	0	0	0	2	194.9	Non-critical	FALSE
STE2	YFL026W	-	-	-	-	-	+	core	Critical	viable	-	-	+	-	-	+	0	0	0	22	120.3	Critical	TRUE
STE20	YHL007C	-	+	-	+	-	+	core	Non-critical	viable	+	+	-	+	-	+	7	27	26	8	108	Critical	FALSE
STE3	YKL178C	-	-	-	-	-	+	core	Critical	viable	-	-	-	-	-	-	1	0	1	23	153.7	Non-critical	FALSE
STE4	YOR212W	-	-	-	-	-	+	core	Critical	viable	-	-	-	-	-	+	1	0	0	2	102.1	Non-critical	FALSE
STE5	YDR103W	-	-	-	-	-	+	core	Critical	viable	-	-	-	-	-	+	1	0	0	1	85.4	Non-critical	FALSE
STE50	YCL032W	-	+	-	+	-	+	core	Critical	viable	+	-	-	+	-	+	6	229	38	4	197.4	Non-critical	FALSE
STE6	YKL209C	-	-	-	-	-	+	non-core	Non-critical	viable	-	-	-	-	-	+	3	0	0	11	101.5	Non-critical	TRUE
STE7	YDL159W	-	-	-	-	-	+	core	Critical	viable	-	-	-	-	-	+	1	0	0	3	257.9	Non-critical	FALSE
STL1	YDR536W	-	-	-	+	-	-	non-core	Non-critical	viable	+	-	-	-	-	-	0	21	0	4	127.3	#N/A	#N/A
STP1	YDR463W	-	-	+	-	-	-	non-core	Critical	viable	-	-	+	-	-	-	3	58	8	4	91.8	Non-critical	FALSE
STP2	YHR006W	-	-	+	-	-	-	non-core	Critical	viable	-	-	+	-	+	-	3	42	10	5	40.4	Non-critical	FALSE
STP22	YCL008C	-	+	-	-	-	-	non-core	Critical	viable	+	+	-	+	+	-	13	15	3	2	188.6	Critical	TRUE
STT4	YLR305C	+	-	+	+	+	-	non-core	Non-critical	inviable	+	-	-	-	+	-	NA	5	2	1	201	Non-critical	TRUE
STV1	YMR054W	-	+	-	-	-	-	non-core	Non-critical	viable	-	-	-	-	-	-	2	37	2	2	161.1	Non-critical	TRUE
SUC2	YIL162W	-	-	-	+	-	-	non-core	Non-critical	viable	-	-	-	-	-	-	0	11	4	8	175.9	Non-critical	TRUE
SUI2	YJR007W	+	-	+	-	-	+	non-core	Non-critical	inviable	-	-	-	-	-	-	NA	17	27	3	164.3	Non-critical	TRUE
SWE1	YJL187C	+	+	-	-	-	-	non-core	Critical	viable	-	-	+	-	+	-	13	42	6	10	31.4	Critical	TRUE
SWI4	YER111C	+	+	-	+	+	-	non-core	Critical	viable	+	+	-	+	+	-	56	274	51	8	115.4	Non-critical	FALSE
SWI6	YLR182W	+	+	-	+	+	-	non-core	Critical	viable	+	-	-	+	+	-	46	166	94	0	220.5	Critical	TRUE
TAH18	YPR048W	-	+	-	-	-	-	non-core	Non-critical	inviable	-	-	-	-	-	-	NA	0	0	3	289	Non-critical	TRUE
TAP42	YMR028W	-	-	+	+	+	-	core	Critical	inviable	-	-	+	-	-	-	NA	62	9	6	117.7	Non-critical	FALSE
TAT1	YBR069C	-	-	+	-	-	-	non-core	Critical	viable	-	+	-	-	+	-	0	18	1	10	278	Non-critical	FALSE
TAT2	YOL020W	-	-	+	-	-	-	non-core	Critical	viable	-	-	-	-	-	-	5	17	9	9	97.7	Non-critical	FALSE
TCO89	YPL180W	-	-	+	+	+	-	core	Critical	viable	+	-	-	-	+	-	4	105	12	4	157.1	Non-critical	FALSE
TEC1	YBR083W	-	-	-	-	-	+	core	Critical	viable	-	-	-	-	-	-	0	33	12	8	225.3	Non-critical	FALSE
TIP41	YPR040W	-	-	+	+	+	-	core	Critical	inviable	-	-	-	-	-	-	NA	16	2	8	8.4	Non-critical	FALSE
TIS11	YLR136C	-	+	-	-	-	-	non-core	Non-critical	viable	-	-	-	-	-	-	0	5	3	12	135.3	Non-critical	TRUE
TOD6	YBL054W	-	-	+	-	-	-	non-core	Critical	viable	-	-	-	-	-	-	1	14	2	7	163.6	Non-critical	FALSE
TOK1	YJL093C	-	+	-	-	-	-	non-core	Non-critical	viable	+	-	-	-	-	-	0	9	0	5	325.2	Non-critical	TRUE
TOR1	YJR066W	-	-	+	+	+	-	core	Critical	viable	+	-	-	-	-	-	12	85	32	5	133.9	Non-critical	FALSE
TOR2	YKL203C	+	+	+	-	-	-	non-core	Critical	inviable	-	-	-	-	+	-	NA	125	15	3	104	Non-critical	FALSE
TOS3	YGL179C	-	-	+	+	+	-	non-core	Non-critical	viable	-	-	-	-	-	-	1	8	14	9	76.7	Critical	FALSE
TPD3	YAL016W	+	-	+	+	+	-	non-core	Non-critical	viable	-	+	-	+	+	-	4	1	0	4	87.5	Non-critical	TRUE
TPI1	YDR050C	-	-	-	+	-	-	non-core	Non-critical	inviable	-	-	-	-	-	-	NA	8	0	23	68.5	Non-critical	TRUE
TPK1	YJL164C	+	+	+	+	+	+	core	Critical	inviable	-	-	-	+	+	-	NA	43	6	6	0.9	Critical	TRUE
TPK2	YPL203W	+	+	+	+	+	+	core	Critical	inviable	-	+	-	-	-	-	NA	18	6	6	2.1	Critical	TRUE
TPK3	YKL166C	+	+	+	+	+	+	core	Critical	inviable	-	-	-	-	-	-	NA	36	15	2	0.6	Critical	TRUE
TPP1	YMR156C	+	-	-	-	-	-	non-core	Non-critical	viable	+	-	-	-	-	-	8	9	3	2	135.8	Non-critical	TRUE
TPS1	YBR126C	+	-	-	-	-	-	non-core	Non-critical	viable	+	+	-	-	+	-	7	118	28	14	150.4	Critical	FALSE
TPS2	YDR074W	+	-	-	-	-	-	non-core	Non-critical	viable	+	+	-	+	+	-	2	205	34	17	84.2	Non-critical	TRUE
TPS3	YMR261C	+	-	-	-	-	-	non-core	Non-critical	viable	-	-	+	-	-	-	2	19	18	6	175.9	Non-critical	TRUE
TRA1	YHR099W	-	-	+	-	-	-	non-core	Non-critical	inviable	-	-	-	-	-	-	NA	0	0	8	100.6	Non-critical	TRUE
TRE1	YPL176C	-	+	-	-	-	-	non-core	Non-critical	viable	-	-	-	-	-	-	0	13	2	3	114.2	Non-critical	TRUE
TRE2	YOR256C	-	+	-	-	-	-	non-core	Non-critical	inviable	-	-	-	-	-	-	NA	0	0	5	184.5	Non-critical	TRUE
TRK1	YJL129C	-	+	-	-	-	-	non-core	Non-critical	viable	+	+	-	+	+	-	4	3	0	1	270.8	Non-critical	TRUE
TRK2	YKR050W	-	+	-	-	-	-	non-core	Non-critical	viable	-	-	-	-	-	-	1	11	1	8	212.3	Non-critical	TRUE
TRR1	YDR353W	-	-	-	-	+	-	non-core	Non-critical	inviable	-	-	-	-	+	-	NA	7	8	10	80.4	Non-critical	TRUE
TRR2	YHR106W	-	-	-	-	+	-	non-core	Non-critical	viable	-	-	-	+	+	-	1	8	6	4	124.5	Non-critical	TRUE
TRX1	YLR043C	-	-	-	-	+	-	non-core	Non-critical	viable	-	-	-	-	+	-	4	9	0	10	90.3	Non-critical	TRUE
TRX2	YGR209C	-	-	-	-	+	-	core	Critical	viable	+	-	-	-	+	-	4	5	2	10	82.4	Non-critical	FALSE
TRX3	YCR083W	-	-	-	-	+	-	non-core	Non-critical	viable	-	-	-	-	-	-	0	11	7	5	113.4	Non-critical	TRUE
TSA1	YML028W	-	-	-	-	+	-	core	Critical	viable	+	-	+	-	+	-	35	108	6	13	93.3	Non-critical	FALSE
TSA2	YDR453C	-	-	-	-	+	-	non-core	Non-critical	viable	-	-	-	-	+	-	1	15	0	8	116.2	Non-critical	TRUE
TSC10	YBR265W	+	-	+	-	-	-	non-core	Non-critical	inviable	-	-	-	-	+	-	NA	34	19	7	143.6	Non-critical	TRUE
TSC11	YER093C	+	+	+	-	-	-	non-core	Critical	inviable	-	-	-	-	-	-	NA	63	3	3	133.6	Non-critical	FALSE
TSC3	YBR058C-A	+	-	+	-	-	-	non-core	Non-critical	viable	+	-	-	-	-	-	3	27	9	4	162.6	Non-critical	TRUE
TSL1	YML100W	+	-	-	-	-	-	non-core	Non-critical	viable	-	-	-	-	+	-	2	9	7	54	110.3	Non-critical	TRUE
TUP1	YCR084C	-	+	+	+	-	+	non-core	Critical	viable	+	-	-	-	+	-	1	0	1	4	278.3	Non-critical	FALSE
UBA4	YHR111W	-	-	-	-	+	-	non-core	Non-critical	viable	+	-	+	-	+	-	7	103	12	7	139.3	Non-critical	TRUE
UBC1	YDR177W	-	-	-	-	-	+	non-core	Non-critical	inviable	-	-	-	-	+	-	NA	0	2	0	189.6	Non-critical	TRUE
UBC4	YBR082C	-	-	-	-	-	+	non-core	Non-critical	viable	-	-	-	-	+	-	11	124	48	21	16.8	Non-critical	TRUE
UBC5	YDR059C	-	-	-	-	-	+	non-core	Non-critical	viable	-	-	-	-	+	-	2	5	4	0	122.8	Non-critical	TRUE
UBP3	YER151C	-	-	+	-	-	-	non-core	Non-critical	viable	+	-	-	-	+	-	12	346	55	3	217.9	Critical	FALSE
UME6	YDR207C	-	-	+	-	-	-	non-core	Non-critical	viable	+	+	-	+	-	-	18	238	72	5	131.6	Non-critical	TRUE
UMP1	YBR173C	-	-	-	-	+	-	non-core	Non-critical	viable	+	-	-	-	-	-	7	42	7	5	258.2	Non-critical	TRUE
UPC2	YDR213W	-	-	-	+	-	-	non-core	Non-critical	viable	-	-	-	-	-	-	5	47	14	3	45.6	Non-critical	TRUE
URA7	YBL039C	-	-	+	-	-	-	non-core	Non-critical	viable	-	-	-	+	-	-	1	62	4	4	164.9	Critical	FALSE
URE2	YNL229C	-	-	+	+	+	-	non-core	Critical	viable	+	+	-	-	+	-	5	188	20	4	147.6	Non-critical	FALSE
URM1	YIL008W	-	-	-	-	+	-	non-core	Critical	viable	-	-	-	-	-	-	9	68	9	6	165.4	Non-critical	FALSE
VAM6	YDL077C	-	-	+	-	-	-	non-core	Non-critical	viable	+	+	-	-	+	-	2	118	23	4	127.4	Non-critical	TRUE
VCX1	YDL128W	-	+	-	-	-	-	non-core	Non-critical	viable	-	+	-	-	-	-	3	3	0	6	221.9	Non-critical	TRUE
VHC1	YBR235W	-	+	-	-	-	-	non-core	Non-critical	viable	-	-	-	-	-	-	1	29	2	2	149.5	Non-critical	TRUE
VHT1	YGR065C	-	+	-	-	-	-	non-core	Non-critical	viable	-	-	-	-	-	-	2	6	1	5	67.8	Non-critical	TRUE
VMA1	YDL185W	-	+	-	-	-	-	non-core	Critical	viable	+	+	-	+	+	-	19	207	26	5	28.9	Non-critical	FALSE
VMA10	YHR039C-A	-	+	-	-	-	-	non-core	Non-critical	viable	+	+	-	-	+	-	5	0	0	6	73	Non-critical	TRUE
VMA11	YPL234C	-	+	-	-	-	-	non-core	Non-critical	viable	+	+	-	+	+	-	9	137	23	2	127.6	Non-critical	TRUE
VMA13	YPR036W	-	+	-	-	-	-	non-core	Critical	viable	+	+	-	-	+	-	6	32	1	6	NA	Non-critical	FALSE
VMA16	YHR026W	-	+	-	-	-	-	non-core	Non-critical	viable	+	+	-	+	+	-	6	2	0	5	52.7	Non-critical	TRUE
VMA2	YBR127C	-	+	-	-	-	-	non-core	Critical	viable	-	+	-	-	+	-	16	37	10	5	164	Critical	TRUE
VMA3	YEL027W	-	+	-	-	-	-	non-core	Non-critical	viable	+	+	-	-	+	-	4	96	31	2	6.8	Non-critical	TRUE
VMA4	YOR332W	-	+	-	-	-	-	non-core	Non-critical	viable	-	+	-	-	+	-	4	0	0	8	200.9	Non-critical	TRUE
VMA5	YKL080W	-	+	-	-	-	-	non-core	Non-critical	viable	+	+	+	-	+	-	6	19	5	7	356.4	Non-critical	TRUE
VMA6	YLR447C	-	+	-	-	-	-	non-core	Non-critical	viable	+	+	-	-	+	-	7	7	1	3	62.1	Non-critical	TRUE
VMA7	YGR020C	-	+	-	-	-	-	non-core	Non-critical	viable	+	+	-	-	+	-	4	3	0	4	111.9	Non-critical	TRUE
VMA8	YEL051W	-	+	-	-	-	-	non-core	Non-critical	viable	+	+	+	+	+	-	5	91	42	4	69.7	Non-critical	TRUE
VMA9	YCL005W-A	-	+	-	-	-	-	non-core	Non-critical	viable	-	+	-	-	-	-	0	154	51	2	62.8	Non-critical	TRUE
VNX1	YNL321W	-	+	-	-	-	-	non-core	Non-critical	viable	-	-	-	-	-	-	1	0	0	4	118.1	Non-critical	TRUE
VPH1	YOR270C	-	+	-	-	-	-	non-core	Critical	viable	+	+	+	-	-	-	2	84	25	3	139.7	Non-critical	FALSE
VPS20	YMR077C	-	+	-	-	-	-	non-core	Critical	viable	+	+	+	+	+	-	12	8	1	4	84.1	Non-critical	FALSE
VPS24	YKL041W	-	+	-	-	-	-	non-core	Critical	viable	+	+	+	-	+	-	6	170	26	2	235.7	Non-critical	FALSE
VPS25	YJR102C	-	+	-	-	-	-	non-core	Critical	viable	+	+	-	+	+	-	15	10	0	2	182.3	Non-critical	FALSE
VPS28	YPL065W	-	+	-	-	-	-	non-core	Critical	viable	+	+	-	+	+	-	1	18	3	2	289.8	Non-critical	FALSE
VPS36	YLR417W	-	+	-	-	-	-	non-core	Critical	viable	+	+	-	+	+	-	12	12	1	7	201.2	Non-critical	FALSE
VPS64	YDR200C	+	-	-	-	-	-	non-core	Non-critical	viable	+	-	-	-	+	-	5	106	24	4	119.8	Critical	FALSE
WAR1	YML076C	-	+	-	-	-	-	non-core	Non-critical	viable	-	+	-	-	+	-	2	7	3	3	91.2	Non-critical	TRUE
WSC2	YNL283C	+	-	-	-	-	-	non-core	Critical	viable	-	-	-	+	-	-	0	4	0	4	55.7	Non-critical	FALSE
WSC3	YOL105C	+	-	-	-	-	-	non-core	Critical	viable	-	-	-	-	-	-	0	6	0	7	125.6	Non-critical	FALSE
YAK1	YJL141C	-	-	+	-	+	-	core	Critical	viable	-	+	-	-	-	-	1	44	8	5	238.9	Non-critical	FALSE
YAP1	YML007W	-	+	-	-	+	-	core	Critical	viable	-	+	-	-	+	-	2	57	5	11	100.4	Critical	TRUE
YAP5	YIR018W	-	+	-	-	-	-	non-core	Non-critical	viable	-	-	-	-	-	-	1	6	3	11	187.3	Non-critical	TRUE
YBP1	YBR216C	-	-	-	-	+	-	core	Critical	viable	-	-	-	-	+	-	0	9	0	4	175.5	Non-critical	FALSE
YCF1	YDR135C	-	+	-	-	+	-	non-core	Non-critical	viable	-	-	-	-	+	-	0	0	0	2	48.6	Non-critical	TRUE
YCK1	YHR135C	+	-	+	+	-	+	non-core	Non-critical	viable	-	-	-	-	+	-	5	24	4	2	85.6	Critical	FALSE
YCK2	YNL154C	+	-	+	+	-	+	non-core	Non-critical	viable	-	-	-	-	+	-	3	83	13	2	137.2	Critical	FALSE
YDJ1	YNL064C	+	-	-	-	-	-	non-core	Critical	viable	+	-	-	-	+	-	34	289	92	7	15.7	Critical	TRUE
YFH1	YDL120W	-	+	-	-	-	-	non-core	Non-critical	inviable	+	-	-	-	+	-	NA	48	14	7	197.6	Non-critical	TRUE
YLH47	YPR125W	-	+	-	-	-	-	non-core	Non-critical	viable	-	-	-	-	-	-	0	9	4	3	189.6	Non-critical	TRUE
YPD1	YDL235C	-	+	-	+	-	-	non-core	Critical	inviable	-	-	-	-	-	-	NA	24	50	1	368.2	Non-critical	FALSE
YPK1	YKL126W	+	-	+	-	-	-	non-core	Critical	viable	+	+	-	+	-	-	7	3	0	4	119.3	Critical	TRUE
YPK2	YMR104C	+	-	+	-	-	-	non-core	Non-critical	viable	-	-	-	-	+	-	1	17	1	11	91.8	Non-critical	TRUE
YPR1	YDR368W	-	-	-	+	-	-	non-core	Non-critical	viable	-	-	-	-	-	-	0	12	0	3	123.3	Non-critical	TRUE
YSR3	YKR053C	+	-	+	-	-	-	non-core	Non-critical	viable	-	-	-	-	-	-	1	64	12	4	223.2	Non-critical	TRUE
YVC1	YOR087W	-	+	-	-	-	-	non-core	Non-critical	viable	-	-	-	-	-	-	0	20	0	5	167.1	Non-critical	TRUE
ZAP1	YJL056C	-	+	-	-	-	-	non-core	Critical	viable	-	+	-	-	+	-	3	34	8	5	243.6	Non-critical	FALSE
ZDS1	YMR273C	+	+	+	+	+	-	non-core	Non-critical	viable	-	-	-	-	-	-	3	34	15	1	149.1	Non-critical	TRUE
ZEO1	YOL109W	-	+	-	+	+	-	non-core	Non-critical	viable	-	-	-	-	-	-	1	15	3	20	99.6	Non-critical	TRUE
ZRC1	YMR243C	-	+	-	-	-	-	non-core	Non-critical	viable	-	-	-	-	-	-	0	32	1	8	70.8	Non-critical	TRUE
ZRG17	YNR039C	-	+	-	-	-	-	non-core	Critical	viable	-	-	+	-	-	-	0	13	2	8	157	Non-critical	FALSE
ZRT1	YGL255W	-	+	-	-	-	-	non-core	Non-critical	viable	-	-	-	-	-	-	2	89	6	18	271.6	Non-critical	TRUE
ZRT2	YLR130C	-	+	-	-	-	-	non-core	Non-critical	viable	-	-	-	-	-	-	0	7	1	6	238.3	Non-critical	TRUE
ZRT3	YKL175W	-	+	-	-	-	-	non-core	Non-critical	viable	-	-	-	-	-	-	0	6	1	7	206.9	Non-critical	TRUE

## Sheet: Sheet1
	Heat Shock	Ion Homeostasis	Nutrient Adaptation	Osmotic Stress	Oxidative Stress	Pheromone Response
Critical phenotype+	16	40	17	18	25	8
Critical phnotype -	45	70	79	54	40	30
Non-critical phenotype +	28	40	19	14	50	2
Non-critical phenotype -	49	148	133	68	36	22
total	138	298	248	154	151	62
p-value of Fisher's exact test	0.2699	0.0065	0.2714	0.2396	0.0214	0.2912
